# Supplementary material for: Optimization of Microchannels and Application of Basic Activation Functions of Deep Neural Network for Accuracy Analysis of Microfluidic Parameter Data
Source: Micromachines (Basel). 2022 Aug 20;13(8):1352. doi: 10.3390/mi13081352 (PMC9413860; doi:10.3390/mi13081352)
Supplement: Supplementary file 1 [file micromachines-13-01352-s001.zip]

Archive with 13 entries (13 files):
- Computer Code-ML in microfludics simulations ipynb-Colaboratory.pdf
- data and corresponding graphical analysis of loss versus epochs of ReLU, Swish and leaky ReLU.pdf
- First data file Raw masurement data of Microfluidic parameters.xlsx
- ML_MODEL_2_LeakyReLU_adam_epoch_20_batch_50__threshold 6e-5.pdf
- ML_MODEL_2_ReLU_adam_epoch_20_batch_50__threshold 6e-5.pdf
- ML_MODEL_2_swish_adam_epoch_20_batch_50__1651857057257.pdf
- ML_MODEL_3_LeakyReLU_adam_epoch_20_batch_50__1651857330684.pdf
- ML_MODEL_3_ReLU_adam_epoch_20_batch_50__1651857449560.pdf
- ML_MODEL_3_swish_adam_epoch_20_batch_50__1651857555271.pdf
- Model1_ReLU_adam_epoch_20_batch_50__1650269467669.pdf
- Model_1_LeakyReLU_adam_epoch_20_batch_50__threshold 5e-5.pdf
- Model_1_swish_adam_epoch_20_batch_50__1651856896173.pdf
- second data file Processed Data of  Microfluidic parameters.pdf
