# Supplementary material for: Optimization of Microchannels and Application of Basic Activation Functions of Deep Neural Network for Accuracy Analysis of Microfluidic Parameter Data
Source: Micromachines (Basel). 2022 Aug 20;13(8):1352. doi: 10.3390/mi13081352 (PMC9413860; doi:10.3390/mi13081352)
Supplement: Supplementary file 1 [file micromachines-13-01352-s001.zip › First data file Raw masurement data of Microfluidic parameters.xlsx]

## Sheet: Sheet1
Inlet										pH4, P4	pH10, P10	outlet, Pmix
conversion (mL/min to m/s)	1.667e-05			Qinlets (mL/min)	C1 (m/s)	v (Inlets) (m/s)	Qout (mL/min)	Cout (m/s)	v(outlet) (m/s)	Pressure at Inlet1	pressure at Inlet2	pressure drop	Outlet
Area (S.I. unit conversion)	0.00536			0.001	1.667e-08	3.11007e-06	0.0019	3.1673e-08	4.69926e-06	2.3188e-13	2.73721e-13	2.61936e-13	1.667e-05	conversion(mL/min to m/s)
				0.002	3.334e-08	6.22015e-06	0.0038	6.3346e-08	9.39852e-06	4.63759e-13	5.47443e-13	5.23871e-13	0.00674	Area (S.I. unit conversion)
Formula				0.003	5.001e-08	9.33022e-06	0.0057	9.5019e-08	1.40978e-05	6.95639e-13	8.21164e-13	7.85807e-13
velocity, v = C1/Area(Const.)	m/s			0.004	6.668e-08	1.24403e-05	0.0078	1.30026e-07	1.92917e-05	9.27519e-13	1.09489e-12	1.07532e-12	Inlet1, pH4 Rf (microfluidic Resistance)
				0.005	8.335e-08	1.55504e-05	0.0098	1.63366e-07	2.42383e-05	1.1594e-12	1.36861e-12	1.35104e-12	1.391e-05	Pasm/3 (Rf)
velocity, v(Inlets) = f(C1)				0.006	1.0002e-07	1.86604e-05	0.01	1.667e-07	2.47329e-05	1.39128e-12	1.64233e-12	1.37861e-12	Inlet1, pH10 Rf
velocity, v(Outlet) = f(Cout)				0.007	1.1669e-07	2.17705e-05	0.013	2.1671e-07	3.21528e-05	1.62316e-12	1.91605e-12	1.79219e-12	1.642e-05	Pasm/3 (Rf)
				0.008	1.3336e-07	2.48806e-05	0.015	2.5005e-07	3.70994e-05	1.85504e-12	2.18977e-12	2.06791e-12	Outlet, Mixed Rf
				0.009	1.5003e-07	2.79907e-05	0.016	2.6672e-07	3.95727e-05	2.08692e-12	2.46349e-12	2.20577e-12	8.27e-06	Pasm/3
				0.01	1.667e-07	3.11007e-05	0.019	3.1673e-07	4.69926e-05	2.3188e-12	2.73721e-12	2.61936e-12
				0.011	1.8337e-07	3.42108e-05	0.021	3.5007e-07	5.19392e-05	2.55068e-12	3.01094e-12	2.89508e-12
				0.012	2.0004e-07	3.73209e-05	0.022	3.6674e-07	5.44125e-05	2.78256e-12	3.28466e-12	3.03294e-12		pressure drop, P4=f(C1)
				0.013	2.1671e-07	4.0431e-05	0.024	4.0008e-07	5.93591e-05	3.01444e-12	3.55838e-12	3.30866e-12			P10=f(C1)
				0.014	2.3338e-07	4.3541e-05	0.027	4.5009e-07	6.67789e-05	3.24632e-12	3.8321e-12	3.72224e-12			P10=f(C1)
				0.015	2.5005e-07	4.66511e-05	0.028	4.6676e-07	6.92522e-05	3.4782e-12	4.10582e-12	3.86011e-12			Pmix=f(Cout)
				0.016	2.6672e-07	4.97612e-05	0.031	5.1677e-07	7.66721e-05	3.71008e-12	4.37954e-12	4.27369e-12	Formula
				0.017	2.8339e-07	5.28713e-05	0.033	5.5011e-07	8.16187e-05	3.94195e-12	4.65326e-12	4.54941e-12	Pressure, P= Rf(constant)*C1/Cout
				0.018	3.0006e-07	5.59813e-05	0.035	5.8345e-07	8.65653e-05	4.17383e-12	4.92699e-12	4.82513e-12
				0.019	3.1673e-07	5.90914e-05	0.037	6.1679e-07	9.15119e-05	4.40571e-12	5.20071e-12	5.10085e-12
				0.02	3.334e-07	6.22015e-05	0.038	6.3346e-07	9.39852e-05	4.63759e-12	5.47443e-12	5.23871e-12
				0.021	3.5007e-07	6.53116e-05	0.04	6.668e-07	9.89318e-05	4.86947e-12	5.74815e-12	5.51444e-12
				0.022	3.6674e-07	6.84216e-05	0.042	7.0014e-07	0.000103878	5.10135e-12	6.02187e-12	5.79016e-12
				0.023	3.8341e-07	7.15317e-05	0.045	7.5015e-07	0.000111298	5.33323e-12	6.29559e-12	6.20374e-12
				0.024	4.0008e-07	7.46418e-05	0.046	7.6682e-07	0.000113772	5.56511e-12	6.56931e-12	6.3416e-12
				0.025	4.1675e-07	7.77519e-05	0.049	8.1683e-07	0.000121191	5.79699e-12	6.84304e-12	6.75518e-12
				0.026	4.3342e-07	8.08619e-05	0.051	8.5017e-07	0.000126138	6.02887e-12	7.11676e-12	7.03091e-12
				0.027	4.5009e-07	8.3972e-05	0.052	8.6684e-07	0.000128611	6.26075e-12	7.39048e-12	7.16877e-12
				0.028	4.6676e-07	8.70821e-05	0.055	9.1685e-07	0.000136031	6.49263e-12	7.6642e-12	7.58235e-12
				0.029	4.8343e-07	9.01922e-05	0.056	9.3352e-07	0.000138504	6.72451e-12	7.93792e-12	7.72021e-12
				0.03	5.001e-07	9.33022e-05	0.057	9.5019e-07	0.000140978	6.95639e-12	8.21164e-12	7.85807e-12
				0.031	5.1677e-07	9.64123e-05	0.06	1.0002e-06	0.000148398	7.18827e-12	8.48536e-12	8.27165e-12
				0.032	5.3344e-07	9.95224e-05	0.063	1.05021e-06	0.000155818	7.42015e-12	8.75908e-12	8.68524e-12
				0.033	5.5011e-07	0.000102632	0.064	1.06688e-06	0.000158291	7.65203e-12	9.03281e-12	8.8231e-12
				0.034	5.6678e-07	0.000105743	0.066	1.10022e-06	0.000163237	7.88391e-12	9.30653e-12	9.09882e-12
				0.035	5.8345e-07	0.000108853	0.067	1.11689e-06	0.000165711	8.11579e-12	9.58025e-12	9.23668e-12
				0.036	6.0012e-07	0.000111963	0.07	1.1669e-06	0.000173131	8.34767e-12	9.85397e-12	9.65026e-12
				0.037	6.1679e-07	0.000115073	0.071	1.18357e-06	0.000175604	8.57955e-12	1.01277e-11	9.78812e-12
				0.038	6.3346e-07	0.000118183	0.075	1.25025e-06	0.000185497	8.81143e-12	1.04014e-11	1.03396e-11
				0.039	6.5013e-07	0.000121293	0.077	1.28359e-06	0.000190444	9.04331e-12	1.06751e-11	1.06153e-11
				0.04	6.668e-07	0.000124403	0.078	1.30026e-06	0.000192917	9.27519e-12	1.09489e-11	1.07532e-11
				0.041	6.8347e-07	0.000127513	0.08	1.3336e-06	0.000197864	9.50707e-12	1.12226e-11	1.10289e-11
				0.042	7.0014e-07	0.000130623	0.083	1.38361e-06	0.000205283	9.73895e-12	1.14963e-11	1.14425e-11
				0.043	7.1681e-07	0.000133733	0.084	1.40028e-06	0.000207757	9.97083e-12	1.177e-11	1.15803e-11
				0.044	7.3348e-07	0.000136843	0.086	1.43362e-06	0.000212703	1.02027e-11	1.20437e-11	1.1856e-11
				0.045	7.5015e-07	0.000139953	0.088	1.46696e-06	0.00021765	1.04346e-11	1.23175e-11	1.21318e-11
				0.046	7.6682e-07	0.000143063	0.091	1.51697e-06	0.00022507	1.06665e-11	1.25912e-11	1.25453e-11
				0.047	7.8349e-07	0.000146174	0.092	1.53364e-06	0.000227543	1.08983e-11	1.28649e-11	1.26832e-11
				0.048	8.0016e-07	0.000149284	0.093	1.55031e-06	0.000230016	1.11302e-11	1.31386e-11	1.28211e-11
				0.049	8.1683e-07	0.000152394	0.096	1.60032e-06	0.000237436	1.13621e-11	1.34123e-11	1.32346e-11
				0.05	8.335e-07	0.000155504	0.098	1.63366e-06	0.000242383	1.1594e-11	1.36861e-11	1.35104e-11
				0.051	8.5017e-07	0.000158614	0.099	1.65033e-06	0.000244856	1.18259e-11	1.39598e-11	1.36482e-11
				0.052	8.6684e-07	0.000161724	0.101	1.68367e-06	0.000249803	1.20577e-11	1.42335e-11	1.3924e-11
				0.053	8.8351e-07	0.000164834	0.104	1.73368e-06	0.000257223	1.22896e-11	1.45072e-11	1.43375e-11
				0.054	9.0018e-07	0.000167944	0.106	1.76702e-06	0.000262169	1.25215e-11	1.4781e-11	1.46133e-11
				0.055	9.1685e-07	0.000171054	0.1	1.667e-06	0.000247329	1.27534e-11	1.50547e-11	1.37861e-11
				0.056	9.3352e-07	0.000174164	0.112	1.86704e-06	0.000277009	1.29853e-11	1.53284e-11	1.54404e-11
				0.057	9.5019e-07	0.000177274	0.113	1.88371e-06	0.000279482	1.32171e-11	1.56021e-11	1.55783e-11
				0.058	9.6686e-07	0.000180384	0.115	1.91705e-06	0.000284429	1.3449e-11	1.58758e-11	1.5854e-11
				0.059	9.8353e-07	0.000183494	0.117	1.95039e-06	0.000289375	1.36809e-11	1.61496e-11	1.61297e-11
				0.06	1.0002e-06	0.000186604	0.119	1.98373e-06	0.000294322	1.39128e-11	1.64233e-11	1.64054e-11
				0.061	1.01687e-06	0.000189715	0.12	2.0004e-06	0.000296795	1.41447e-11	1.6697e-11	1.65433e-11
				0.062	1.03354e-06	0.000192825	0.122	2.03374e-06	0.000301742	1.43765e-11	1.69707e-11	1.6819e-11
				0.063	1.05021e-06	0.000195935	0.123	2.05041e-06	0.000304215	1.46084e-11	1.72444e-11	1.69569e-11
				0.064	1.06688e-06	0.000199045	0.125	2.08375e-06	0.000309162	1.48403e-11	1.75182e-11	1.72326e-11
				0.065	1.08355e-06	0.000202155	0.128	2.13376e-06	0.000316582	1.50722e-11	1.77919e-11	1.76462e-11
				0.066	1.10022e-06	0.000205265	0.13	2.1671e-06	0.000321528	1.53041e-11	1.80656e-11	1.79219e-11
				0.067	1.11689e-06	0.000208375	0.132	2.20044e-06	0.000326475	1.55359e-11	1.83393e-11	1.81976e-11
				0.068	1.13356e-06	0.000211485	0.135	2.25045e-06	0.000333895	1.57678e-11	1.86131e-11	1.86112e-11
				0.069	1.15023e-06	0.000214595	0.136	2.26712e-06	0.000336368	1.59997e-11	1.88868e-11	1.87491e-11
				0.07	1.1669e-06	0.000217705	0.138	2.30046e-06	0.000341315	1.62316e-11	1.91605e-11	1.90248e-11
				0.071	1.18357e-06	0.000220815	0.14	2.3338e-06	0.000346261	1.64635e-11	1.94342e-11	1.93005e-11
				0.072	1.20024e-06	0.000223925	0.142	2.36714e-06	0.000351208	1.66953e-11	1.97079e-11	1.95762e-11
				0.073	1.21691e-06	0.000227035	0.145	2.41715e-06	0.000358628	1.69272e-11	1.99817e-11	1.99898e-11
				0.074	1.23358e-06	0.000230146	0.146	2.43382e-06	0.000361101	1.71591e-11	2.02554e-11	2.01277e-11
				0.075	1.25025e-06	0.000233256	0.149	2.48383e-06	0.000368521	1.7391e-11	2.05291e-11	2.05413e-11
				0.076	1.26692e-06	0.000236366	0.15	2.5005e-06	0.000370994	1.76229e-11	2.08028e-11	2.06791e-11
				0.077	1.28359e-06	0.000239476	0.152	2.53384e-06	0.000375941	1.78547e-11	2.10765e-11	2.09549e-11
				0.078	1.30026e-06	0.000242586	0.155	2.58385e-06	0.000383361	1.80866e-11	2.13503e-11	2.13684e-11
				0.079	1.31693e-06	0.000245696	0.157	2.61719e-06	0.000388307	1.83185e-11	2.1624e-11	2.16442e-11
				0.08	1.3336e-06	0.000248806	0.159	2.65053e-06	0.000393254	1.85504e-11	2.18977e-11	2.19199e-11
				0.081	1.35027e-06	0.000251916	0.16	2.6672e-06	0.000395727	1.87823e-11	2.21714e-11	2.20577e-11
				0.082	1.36694e-06	0.000255026	0.162	2.70054e-06	0.000400674	1.90141e-11	2.24452e-11	2.23335e-11
				0.083	1.38361e-06	0.000258136	0.164	2.73388e-06	0.00040562	1.9246e-11	2.27189e-11	2.26092e-11
				0.084	1.40028e-06	0.000261246	0.167	2.78389e-06	0.00041304	1.94779e-11	2.29926e-11	2.30228e-11
				0.085	1.41695e-06	0.000264356	0.169	2.81723e-06	0.000417987	1.97098e-11	2.32663e-11	2.32985e-11
				0.086	1.43362e-06	0.000267466	0.17	2.8339e-06	0.00042046	1.99417e-11	2.354e-11	2.34364e-11
				0.087	1.45029e-06	0.000270576	0.172	2.86724e-06	0.000425407	2.01735e-11	2.38138e-11	2.37121e-11
				0.088	1.46696e-06	0.000273687	0.175	2.91725e-06	0.000432826	2.04054e-11	2.40875e-11	2.41257e-11
				0.089	1.48363e-06	0.000276797	0.177	2.95059e-06	0.000437773	2.06373e-11	2.43612e-11	2.44014e-11
				0.09	1.5003e-06	0.000279907	0.179	2.98393e-06	0.00044272	2.08692e-11	2.46349e-11	2.46771e-11
				0.091	1.51697e-06	0.000283017	0.18	3.0006e-06	0.000445193	2.11011e-11	2.49086e-11	2.4815e-11
				0.092	1.53364e-06	0.000286127	0.182	3.03394e-06	0.000450139	2.13329e-11	2.51824e-11	2.50907e-11
				0.093	1.55031e-06	0.000289237	0.185	3.08395e-06	0.000457559	2.15648e-11	2.54561e-11	2.55043e-11
				0.094	1.56698e-06	0.000292347	0.187	3.11729e-06	0.000462506	2.17967e-11	2.57298e-11	2.578e-11
				0.095	1.58365e-06	0.000295457	0.189	3.15063e-06	0.000467453	2.20286e-11	2.60035e-11	2.60557e-11
				0.096	1.60032e-06	0.000298567	0.19	3.1673e-06	0.000469926	2.22605e-11	2.62773e-11	2.61936e-11
				0.097	1.61699e-06	0.000301677	0.192	3.20064e-06	0.000474872	2.24923e-11	2.6551e-11	2.64693e-11
				0.098	1.63366e-06	0.000304787	0.194	3.23398e-06	0.000479819	2.27242e-11	2.68247e-11	2.6745e-11
				0.099	1.65033e-06	0.000307897	0.196	3.26732e-06	0.000484766	2.29561e-11	2.70984e-11	2.70207e-11
				0.1	1.667e-06	0.000311007	0.198	3.30066e-06	0.000489712	2.3188e-11	2.73721e-11	2.72965e-11
				0.101	1.68367e-06	0.000314118	0.2	3.334e-06	0.000494659	2.34198e-11	2.76459e-11	2.75722e-11
				0.102	1.70034e-06	0.000317228	0.202	3.36734e-06	0.000499605	2.36517e-11	2.79196e-11	2.78479e-11
				0.103	1.71701e-06	0.000320338	0.203	3.38401e-06	0.000502079	2.38836e-11	2.81933e-11	2.79858e-11
				0.104	1.73368e-06	0.000323448	0.206	3.43402e-06	0.000509499	2.41155e-11	2.8467e-11	2.83993e-11
				0.105	1.75035e-06	0.000326558	0.209	3.48403e-06	0.000516918	2.43474e-11	2.87407e-11	2.88129e-11
				0.106	1.76702e-06	0.000329668	0.21	3.5007e-06	0.000519392	2.45792e-11	2.90145e-11	2.89508e-11
				0.107	1.78369e-06	0.000332778	0.213	3.55071e-06	0.000526812	2.48111e-11	2.92882e-11	2.93644e-11
				0.108	1.80036e-06	0.000335888	0.214	3.56738e-06	0.000529285	2.5043e-11	2.95619e-11	2.95022e-11
				0.109	1.81703e-06	0.000338998	0.215	3.58405e-06	0.000531758	2.52749e-11	2.98356e-11	2.96401e-11
				0.11	1.8337e-06	0.000342108	0.217	3.61739e-06	0.000536705	2.55068e-11	3.01094e-11	2.99158e-11
				0.111	1.85037e-06	0.000345218	0.22	3.6674e-06	0.000544125	2.57386e-11	3.03831e-11	3.03294e-11
				0.112	1.86704e-06	0.000348328	0.222	3.70074e-06	0.000549071	2.59705e-11	3.06568e-11	3.06051e-11
				0.113	1.88371e-06	0.000351438	0.223	3.71741e-06	0.000551545	2.62024e-11	3.09305e-11	3.0743e-11
				0.114	1.90038e-06	0.000354549	0.225	3.75075e-06	0.000556491	2.64343e-11	3.12042e-11	3.10187e-11
				0.115	1.91705e-06	0.000357659	0.227	3.78409e-06	0.000561438	2.66662e-11	3.1478e-11	3.12944e-11
				0.116	1.93372e-06	0.000360769	0.229	3.81743e-06	0.000566384	2.6898e-11	3.17517e-11	3.15701e-11
				0.117	1.95039e-06	0.000363879	0.23	3.8341e-06	0.000568858	2.71299e-11	3.20254e-11	3.1708e-11
				0.118	1.96706e-06	0.000366989	0.232	3.86744e-06	0.000573804	2.73618e-11	3.22991e-11	3.19837e-11
				0.119	1.98373e-06	0.000370099	0.234	3.90078e-06	0.000578751	2.75937e-11	3.25728e-11	3.22595e-11
				0.12	2.0004e-06	0.000373209	0.237	3.95079e-06	0.000586171	2.78256e-11	3.28466e-11	3.2673e-11
				0.121	2.01707e-06	0.000376319	0.239	3.98413e-06	0.000591117	2.80574e-11	3.31203e-11	3.29488e-11
				0.122	2.03374e-06	0.000379429	0.24	4.0008e-06	0.000593591	2.82893e-11	3.3394e-11	3.30866e-11
				0.123	2.05041e-06	0.000382539	0.242	4.03414e-06	0.000598537	2.85212e-11	3.36677e-11	3.33623e-11
				0.124	2.06708e-06	0.000385649	0.244	4.06748e-06	0.000603484	2.87531e-11	3.39415e-11	3.36381e-11
				0.125	2.08375e-06	0.000388759	0.247	4.11749e-06	0.000610904	2.8985e-11	3.42152e-11	3.40516e-11
				0.126	2.10042e-06	0.000391869	0.248	4.13416e-06	0.000613377	2.92168e-11	3.44889e-11	3.41895e-11
				0.127	2.11709e-06	0.000394979	0.25	4.1675e-06	0.000618323	2.94487e-11	3.47626e-11	3.44652e-11
				0.128	2.13376e-06	0.00039809	0.252	4.20084e-06	0.00062327	2.96806e-11	3.50363e-11	3.47409e-11
				0.129	2.15043e-06	0.0004012	0.253	4.21751e-06	0.000625743	2.99125e-11	3.53101e-11	3.48788e-11
				0.13	2.1671e-06	0.00040431	0.255	4.25085e-06	0.00063069	3.01444e-11	3.55838e-11	3.51545e-11
				0.131	2.18377e-06	0.00040742	0.257	4.28419e-06	0.000635636	3.03762e-11	3.58575e-11	3.54303e-11
				0.132	2.20044e-06	0.00041053	0.259	4.31753e-06	0.000640583	3.06081e-11	3.61312e-11	3.5706e-11
				0.133	2.21711e-06	0.00041364	0.261	4.35087e-06	0.00064553	3.084e-11	3.64049e-11	3.59817e-11
				0.134	2.23378e-06	0.00041675	0.264	4.40088e-06	0.00065295	3.10719e-11	3.66787e-11	3.63953e-11
				0.135	2.25045e-06	0.00041986	0.266	4.43422e-06	0.000657896	3.13038e-11	3.69524e-11	3.6671e-11
				0.136	2.26712e-06	0.00042297	0.268	4.46756e-06	0.000662843	3.15356e-11	3.72261e-11	3.69467e-11
				0.137	2.28379e-06	0.00042608	0.27	4.5009e-06	0.000667789	3.17675e-11	3.74998e-11	3.72224e-11
				0.138	2.30046e-06	0.00042919	0.272	4.53424e-06	0.000672736	3.19994e-11	3.77736e-11	3.74982e-11
				0.139	2.31713e-06	0.0004323	0.274	4.56758e-06	0.000677682	3.22313e-11	3.80473e-11	3.77739e-11
				0.14	2.3338e-06	0.00043541	0.277	4.61759e-06	0.000685102	3.24632e-11	3.8321e-11	3.81875e-11
				0.141	2.35047e-06	0.000438521	0.279	4.65093e-06	0.000690049	3.2695e-11	3.85947e-11	3.84632e-11
				0.142	2.36714e-06	0.000441631	0.281	4.68427e-06	0.000694996	3.29269e-11	3.88684e-11	3.87389e-11
				0.143	2.38381e-06	0.000444741	0.283	4.71761e-06	0.000699942	3.31588e-11	3.91422e-11	3.90146e-11
				0.144	2.40048e-06	0.000447851	0.285	4.75095e-06	0.000704889	3.33907e-11	3.94159e-11	3.92904e-11
				0.145	2.41715e-06	0.000450961	0.288	4.80096e-06	0.000712309	3.36226e-11	3.96896e-11	3.97039e-11
				0.146	2.43382e-06	0.000454071	0.29	4.8343e-06	0.000717255	3.38544e-11	3.99633e-11	3.99797e-11
				0.147	2.45049e-06	0.000457181	0.291	4.85097e-06	0.000719728	3.40863e-11	4.0237e-11	4.01175e-11
				0.148	2.46716e-06	0.000460291	0.293	4.88431e-06	0.000724675	3.43182e-11	4.05108e-11	4.03932e-11
				0.149	2.48383e-06	0.000463401	0.296	4.93432e-06	0.000732095	3.45501e-11	4.07845e-11	4.08068e-11
				0.15	2.5005e-06	0.000466511	0.297	4.95099e-06	0.000734568	3.4782e-11	4.10582e-11	4.09447e-11
				0.151	2.51717e-06	0.000469621	0.298	4.96766e-06	0.000737042	3.50138e-11	4.13319e-11	4.10825e-11
				0.152	2.53384e-06	0.000472731	0.3	5.001e-06	0.000741988	3.52457e-11	4.16057e-11	4.13583e-11
				0.153	2.55051e-06	0.000475841	0.303	5.05101e-06	0.000749408	3.54776e-11	4.18794e-11	4.17719e-11
				0.154	2.56718e-06	0.000478951	0.305	5.08435e-06	0.000754355	3.57095e-11	4.21531e-11	4.20476e-11
				0.155	2.58385e-06	0.000482062	0.308	5.13436e-06	0.000761774	3.59414e-11	4.24268e-11	4.24612e-11
				0.156	2.60052e-06	0.000485172	0.309	5.15103e-06	0.000764248	3.61732e-11	4.27005e-11	4.2599e-11
				0.157	2.61719e-06	0.000488282	0.31	5.1677e-06	0.000766721	3.64051e-11	4.29743e-11	4.27369e-11
				0.158	2.63386e-06	0.000491392	0.314	5.23438e-06	0.000776614	3.6637e-11	4.3248e-11	4.32883e-11
				0.159	2.65053e-06	0.000494502	0.315	5.25105e-06	0.000779088	3.68689e-11	4.35217e-11	4.34262e-11
				0.16	2.6672e-06	0.000497612	0.318	5.30106e-06	0.000786507	3.71008e-11	4.37954e-11	4.38398e-11
				0.161	2.68387e-06	0.000500722	0.319	5.31773e-06	0.000788981	3.73326e-11	4.40691e-11	4.39776e-11
				0.162	2.70054e-06	0.000503832	0.321	5.35107e-06	0.000793927	3.75645e-11	4.43429e-11	4.42533e-11
				0.163	2.71721e-06	0.000506942	0.322	5.36774e-06	0.000796401	3.77964e-11	4.46166e-11	4.43912e-11
				0.164	2.73388e-06	0.000510052	0.324	5.40108e-06	0.000801347	3.80283e-11	4.48903e-11	4.46669e-11
				0.165	2.75055e-06	0.000513162	0.327	5.45109e-06	0.000808767	3.82602e-11	4.5164e-11	4.50805e-11
				0.166	2.76722e-06	0.000516272	0.328	5.46776e-06	0.00081124	3.8492e-11	4.54378e-11	4.52184e-11
				0.167	2.78389e-06	0.000519382	0.329	5.48443e-06	0.000813714	3.87239e-11	4.57115e-11	4.53562e-11
				0.168	2.80056e-06	0.000522493	0.331	5.51777e-06	0.00081866	3.89558e-11	4.59852e-11	4.5632e-11
				0.169	2.81723e-06	0.000525603	0.333	5.55111e-06	0.000823607	3.91877e-11	4.62589e-11	4.59077e-11
				0.17	2.8339e-06	0.000528713	0.336	5.60112e-06	0.000831027	3.94195e-11	4.65326e-11	4.63213e-11
				0.171	2.85057e-06	0.000531823	0.337	5.61779e-06	0.0008335	3.96514e-11	4.68064e-11	4.64591e-11
				0.172	2.86724e-06	0.000534933	0.339	5.65113e-06	0.000838447	3.98833e-11	4.70801e-11	4.67348e-11
				0.173	2.88391e-06	0.000538043	0.341	5.68447e-06	0.000843393	4.01152e-11	4.73538e-11	4.70106e-11
				0.174	2.90058e-06	0.000541153	0.343	5.71781e-06	0.00084834	4.03471e-11	4.76275e-11	4.72863e-11
				0.175	2.91725e-06	0.000544263	0.345	5.75115e-06	0.000853286	4.05789e-11	4.79012e-11	4.7562e-11
				0.176	2.93392e-06	0.000547373	0.347	5.78449e-06	0.000858233	4.08108e-11	4.8175e-11	4.78377e-11
				0.177	2.95059e-06	0.000550483	0.349	5.81783e-06	0.00086318	4.10427e-11	4.84487e-11	4.81135e-11
				0.178	2.96726e-06	0.000553593	0.351	5.85117e-06	0.000868126	4.12746e-11	4.87224e-11	4.83892e-11
				0.179	2.98393e-06	0.000556703	0.354	5.90118e-06	0.000875546	4.15065e-11	4.89961e-11	4.88028e-11
				0.18	3.0006e-06	0.000559813	0.356	5.93452e-06	0.000880493	4.17383e-11	4.92699e-11	4.90785e-11
				0.181	3.01727e-06	0.000562924	0.358	5.96786e-06	0.000885439	4.19702e-11	4.95436e-11	4.93542e-11
				0.182	3.03394e-06	0.000566034	0.359	5.98453e-06	0.000887912	4.22021e-11	4.98173e-11	4.94921e-11
				0.183	3.05061e-06	0.000569144	0.36	6.0012e-06	0.000890386	4.2434e-11	5.0091e-11	4.96299e-11
				0.184	3.06728e-06	0.000572254	0.363	6.05121e-06	0.000897806	4.26659e-11	5.03647e-11	5.00435e-11
				0.185	3.08395e-06	0.000575364	0.366	6.10122e-06	0.000905226	4.28977e-11	5.06385e-11	5.04571e-11
				0.186	3.10062e-06	0.000578474	0.368	6.13456e-06	0.000910172	4.31296e-11	5.09122e-11	5.07328e-11
				0.187	3.11729e-06	0.000581584	0.37	6.1679e-06	0.000915119	4.33615e-11	5.11859e-11	5.10085e-11
				0.188	3.13396e-06	0.000584694	0.372	6.20124e-06	0.000920065	4.35934e-11	5.14596e-11	5.12843e-11
				0.189	3.15063e-06	0.000587804	0.374	6.23458e-06	0.000925012	4.38253e-11	5.17333e-11	5.156e-11
				0.19	3.1673e-06	0.000590914	0.377	6.28459e-06	0.000932432	4.40571e-11	5.20071e-11	5.19736e-11
				0.191	3.18397e-06	0.000594024	0.378	6.30126e-06	0.000934905	4.4289e-11	5.22808e-11	5.21114e-11
				0.192	3.20064e-06	0.000597134	0.38	6.3346e-06	0.000939852	4.45209e-11	5.25545e-11	5.23871e-11
				0.193	3.21731e-06	0.000600244	0.381	6.35127e-06	0.000942325	4.47528e-11	5.28282e-11	5.2525e-11
				0.194	3.23398e-06	0.000603354	0.384	6.40128e-06	0.000949745	4.49847e-11	5.3102e-11	5.29386e-11
				0.195	3.25065e-06	0.000606465	0.385	6.41795e-06	0.000952218	4.52165e-11	5.33757e-11	5.30764e-11
				0.196	3.26732e-06	0.000609575	0.388	6.46796e-06	0.000959638	4.54484e-11	5.36494e-11	5.349e-11
				0.197	3.28399e-06	0.000612685	0.39	6.5013e-06	0.000964585	4.56803e-11	5.39231e-11	5.37658e-11
				0.198	3.30066e-06	0.000615795	0.392	6.53464e-06	0.000969531	4.59122e-11	5.41968e-11	5.40415e-11
				0.199	3.31733e-06	0.000618905	0.395	6.58465e-06	0.000976951	4.61441e-11	5.44706e-11	5.44551e-11
				0.2	3.334e-06	0.000622015	0.397	6.61799e-06	0.000981898	4.63759e-11	5.47443e-11	5.47308e-11
				0.201	3.35067e-06	0.000625125	0.398	6.63466e-06	0.000984371	4.66078e-11	5.5018e-11	5.48686e-11
				0.202	3.36734e-06	0.000628235	0.401	6.68467e-06	0.000991791	4.68397e-11	5.52917e-11	5.52822e-11
				0.203	3.38401e-06	0.000631345	0.403	6.71801e-06	0.000996737	4.70716e-11	5.55654e-11	5.55579e-11
				0.204	3.40068e-06	0.000634455	0.405	6.75135e-06	0.00100168	4.73035e-11	5.58392e-11	5.58337e-11
				0.205	3.41735e-06	0.000637565	0.407	6.78469e-06	0.00100663	4.75353e-11	5.61129e-11	5.61094e-11
				0.206	3.43402e-06	0.000640675	0.409	6.81803e-06	0.00101158	4.77672e-11	5.63866e-11	5.63851e-11
				0.207	3.45069e-06	0.000643785	0.411	6.85137e-06	0.00101652	4.79991e-11	5.66603e-11	5.66608e-11
				0.208	3.46736e-06	0.000646896	0.412	6.86804e-06	0.001019	4.8231e-11	5.69341e-11	5.67987e-11
				0.209	3.48403e-06	0.000650006	0.414	6.90138e-06	0.00102394	4.84629e-11	5.72078e-11	5.70744e-11
				0.21	3.5007e-06	0.000653116	0.416	6.93472e-06	0.00102889	4.86947e-11	5.74815e-11	5.73501e-11
				0.211	3.51737e-06	0.000656226	0.418	6.96806e-06	0.00103384	4.89266e-11	5.77552e-11	5.76259e-11
				0.212	3.53404e-06	0.000659336	0.419	6.98473e-06	0.00103631	4.91585e-11	5.80289e-11	5.77637e-11
				0.213	3.55071e-06	0.000662446	0.42	7.0014e-06	0.00103878	4.93904e-11	5.83027e-11	5.79016e-11
				0.214	3.56738e-06	0.000665556	0.422	7.03474e-06	0.00104373	4.96223e-11	5.85764e-11	5.81773e-11
				0.215	3.58405e-06	0.000668666	0.425	7.08475e-06	0.00105115	4.98541e-11	5.88501e-11	5.85909e-11
				0.216	3.60072e-06	0.000671776	0.428	7.13476e-06	0.00105857	5.0086e-11	5.91238e-11	5.90045e-11
				0.217	3.61739e-06	0.000674886	0.43	7.1681e-06	0.00106352	5.03179e-11	5.93975e-11	5.92802e-11
				0.218	3.63406e-06	0.000677996	0.432	7.20144e-06	0.00106846	5.05498e-11	5.96713e-11	5.95559e-11
				0.219	3.65073e-06	0.000681106	0.434	7.23478e-06	0.00107341	5.07817e-11	5.9945e-11	5.98316e-11
				0.22	3.6674e-06	0.000684216	0.437	7.28479e-06	0.00108083	5.10135e-11	6.02187e-11	6.02452e-11
				0.221	3.68407e-06	0.000687326	0.438	7.30146e-06	0.0010833	5.12454e-11	6.04924e-11	6.03831e-11
				0.222	3.70074e-06	0.000690437	0.44	7.3348e-06	0.00108825	5.14773e-11	6.07662e-11	6.06588e-11
				0.223	3.71741e-06	0.000693547	0.443	7.38481e-06	0.00109567	5.17092e-11	6.10399e-11	6.10724e-11
				0.224	3.73408e-06	0.000696657	0.445	7.41815e-06	0.00110062	5.19411e-11	6.13136e-11	6.13481e-11
				0.225	3.75075e-06	0.000699767	0.447	7.45149e-06	0.00110556	5.21729e-11	6.15873e-11	6.16238e-11
				0.226	3.76742e-06	0.000702877	0.449	7.48483e-06	0.00111051	5.24048e-11	6.1861e-11	6.18995e-11
				0.227	3.78409e-06	0.000705987	0.451	7.51817e-06	0.00111546	5.26367e-11	6.21348e-11	6.21753e-11
				0.228	3.80076e-06	0.000709097	0.453	7.55151e-06	0.0011204	5.28686e-11	6.24085e-11	6.2451e-11
				0.229	3.81743e-06	0.000712207	0.456	7.60152e-06	0.00112782	5.31005e-11	6.26822e-11	6.28646e-11
				0.23	3.8341e-06	0.000715317	0.458	7.63486e-06	0.00113277	5.33323e-11	6.29559e-11	6.31403e-11
				0.231	3.85077e-06	0.000718427	0.46	7.6682e-06	0.00113772	5.35642e-11	6.32296e-11	6.3416e-11
				0.232	3.86744e-06	0.000721537	0.462	7.70154e-06	0.00114266	5.37961e-11	6.35034e-11	6.36917e-11
				0.233	3.88411e-06	0.000724647	0.463	7.71821e-06	0.00114514	5.4028e-11	6.37771e-11	6.38296e-11
				0.234	3.90078e-06	0.000727757	0.466	7.76822e-06	0.00115255	5.42598e-11	6.40508e-11	6.42432e-11
				0.235	3.91745e-06	0.000730868	0.468	7.80156e-06	0.0011575	5.44917e-11	6.43245e-11	6.45189e-11
				0.236	3.93412e-06	0.000733978	0.471	7.85157e-06	0.00116492	5.47236e-11	6.45983e-11	6.49325e-11
				0.237	3.95079e-06	0.000737088	0.473	7.88491e-06	0.00116987	5.49555e-11	6.4872e-11	6.52082e-11
				0.238	3.96746e-06	0.000740198	0.475	7.91825e-06	0.00117481	5.51874e-11	6.51457e-11	6.54839e-11
				0.239	3.98413e-06	0.000743308	0.476	7.93492e-06	0.00117729	5.54192e-11	6.54194e-11	6.56218e-11
				0.24	4.0008e-06	0.000746418	0.478	7.96826e-06	0.00118223	5.56511e-11	6.56931e-11	6.58975e-11
				0.241	4.01747e-06	0.000749528	0.48	8.0016e-06	0.00118718	5.5883e-11	6.59669e-11	6.61732e-11
				0.242	4.03414e-06	0.000752638	0.483	8.05161e-06	0.0011946	5.61149e-11	6.62406e-11	6.65868e-11
				0.243	4.05081e-06	0.000755748	0.484	8.06828e-06	0.00119707	5.63468e-11	6.65143e-11	6.67247e-11
				0.244	4.06748e-06	0.000758858	0.485	8.08495e-06	0.00119955	5.65786e-11	6.6788e-11	6.68625e-11
				0.245	4.08415e-06	0.000761968	0.487	8.11829e-06	0.00120449	5.68105e-11	6.70617e-11	6.71383e-11
				0.246	4.10082e-06	0.000765078	0.489	8.15163e-06	0.00120944	5.70424e-11	6.73355e-11	6.7414e-11
				0.247	4.11749e-06	0.000768188	0.492	8.20164e-06	0.00121686	5.72743e-11	6.76092e-11	6.78276e-11
				0.248	4.13416e-06	0.000771299	0.494	8.23498e-06	0.00122181	5.75062e-11	6.78829e-11	6.81033e-11
				0.249	4.15083e-06	0.000774409	0.495	8.25165e-06	0.00122428	5.7738e-11	6.81566e-11	6.82411e-11
				0.25	4.1675e-06	0.000777519	0.497	8.28499e-06	0.00122923	5.79699e-11	6.84303e-11	6.85169e-11
				0.251	4.18417e-06	0.000780629	0.499	8.31833e-06	0.00123417	5.82018e-11	6.87041e-11	6.87926e-11
				0.252	4.20084e-06	0.000783739	0.501	8.35167e-06	0.00123912	5.84337e-11	6.89778e-11	6.90683e-11
				0.253	4.21751e-06	0.000786849	0.503	8.38501e-06	0.00124407	5.86656e-11	6.92515e-11	6.9344e-11
				0.254	4.23418e-06	0.000789959	0.505	8.41835e-06	0.00124901	5.88974e-11	6.95252e-11	6.96198e-11
				0.255	4.25085e-06	0.000793069	0.508	8.46836e-06	0.00125643	5.91293e-11	6.9799e-11	7.00333e-11
				0.256	4.26752e-06	0.000796179	0.5	8.335e-06	0.00123665	5.93612e-11	7.00727e-11	6.89305e-11
				0.257	4.28419e-06	0.000799289	0.512	8.53504e-06	0.00126633	5.95931e-11	7.03464e-11	7.05848e-11
				0.258	4.30086e-06	0.000802399	0.514	8.56838e-06	0.00127127	5.9825e-11	7.06201e-11	7.08605e-11
				0.259	4.31753e-06	0.000805509	0.517	8.61839e-06	0.00127869	6.00568e-11	7.08938e-11	7.12741e-11
				0.26	4.3342e-06	0.000808619	0.519	8.65173e-06	0.00128364	6.02887e-11	7.11676e-11	7.15498e-11
				0.261	4.35087e-06	0.000811729	0.52	8.6684e-06	0.00128611	6.05206e-11	7.14413e-11	7.16877e-11
				0.262	4.36754e-06	0.00081484	0.522	8.70174e-06	0.00129106	6.07525e-11	7.1715e-11	7.19634e-11
				0.263	4.38421e-06	0.00081795	0.523	8.71841e-06	0.00129353	6.09844e-11	7.19887e-11	7.21013e-11
				0.264	4.40088e-06	0.00082106	0.525	8.75175e-06	0.00129848	6.12162e-11	7.22624e-11	7.2377e-11
				0.265	4.41755e-06	0.00082417	0.527	8.78509e-06	0.00130343	6.14481e-11	7.25362e-11	7.26527e-11
				0.266	4.43422e-06	0.00082728	0.529	8.81843e-06	0.00130837	6.168e-11	7.28099e-11	7.29284e-11
				0.267	4.45089e-06	0.00083039	0.531	8.85177e-06	0.00131332	6.19119e-11	7.30836e-11	7.32041e-11
				0.268	4.46756e-06	0.0008335	0.534	8.90178e-06	0.00132074	6.21438e-11	7.33573e-11	7.36177e-11
				0.269	4.48423e-06	0.00083661	0.536	8.93512e-06	0.00132569	6.23756e-11	7.36311e-11	7.38934e-11
				0.27	4.5009e-06	0.00083972	0.538	8.96846e-06	0.00133063	6.26075e-11	7.39048e-11	7.41692e-11
				0.271	4.51757e-06	0.00084283	0.54	9.0018e-06	0.00133558	6.28394e-11	7.41785e-11	7.44449e-11
				0.272	4.53424e-06	0.00084594	0.543	9.05181e-06	0.001343	6.30713e-11	7.44522e-11	7.48585e-11
				0.273	4.55091e-06	0.00084905	0.544	9.06848e-06	0.00134547	6.33032e-11	7.47259e-11	7.49963e-11
				0.274	4.56758e-06	0.00085216	0.546	9.10182e-06	0.00135042	6.3535e-11	7.49997e-11	7.52721e-11
				0.275	4.58425e-06	0.000855271	0.548	9.13516e-06	0.00135536	6.37669e-11	7.52734e-11	7.55478e-11
				0.276	4.60092e-06	0.000858381	0.55	9.1685e-06	0.00136031	6.39988e-11	7.55471e-11	7.58235e-11
				0.277	4.61759e-06	0.000861491	0.552	9.20184e-06	0.00136526	6.42307e-11	7.58208e-11	7.60992e-11
				0.278	4.63426e-06	0.000864601	0.554	9.23518e-06	0.0013702	6.44626e-11	7.60945e-11	7.63749e-11
				0.279	4.65093e-06	0.000867711	0.556	9.26852e-06	0.00137515	6.46944e-11	7.63683e-11	7.66507e-11
				0.28	4.6676e-06	0.000870821	0.558	9.30186e-06	0.0013801	6.49263e-11	7.6642e-11	7.69264e-11
				0.281	4.68427e-06	0.000873931	0.56	9.3352e-06	0.00138504	6.51582e-11	7.69157e-11	7.72021e-11
				0.282	4.70094e-06	0.000877041	0.562	9.36854e-06	0.00138999	6.53901e-11	7.71894e-11	7.74778e-11
				0.283	4.71761e-06	0.000880151	0.563	9.38521e-06	0.00139246	6.5622e-11	7.74632e-11	7.76157e-11
				0.284	4.73428e-06	0.000883261	0.565	9.41855e-06	0.00139741	6.58538e-11	7.77369e-11	7.78914e-11
				0.285	4.75095e-06	0.000886371	0.567	9.45189e-06	0.00140236	6.60857e-11	7.80106e-11	7.81671e-11
				0.286	4.76762e-06	0.000889481	0.569	9.48523e-06	0.0014073	6.63176e-11	7.82843e-11	7.84429e-11
				0.287	4.78429e-06	0.000892591	0.571	9.51857e-06	0.00141225	6.65495e-11	7.8558e-11	7.87186e-11
				0.288	4.80096e-06	0.000895701	0.573	9.55191e-06	0.0014172	6.67814e-11	7.88318e-11	7.89943e-11
				0.289	4.81763e-06	0.000898812	0.575	9.58525e-06	0.00142214	6.70132e-11	7.91055e-11	7.927e-11
				0.29	4.8343e-06	0.000901922	0.577	9.61859e-06	0.00142709	6.72451e-11	7.93792e-11	7.95457e-11
				0.291	4.85097e-06	0.000905032	0.579	9.65193e-06	0.00143204	6.7477e-11	7.96529e-11	7.98215e-11
				0.292	4.86764e-06	0.000908142	0.581	9.68527e-06	0.00143698	6.77089e-11	7.99266e-11	8.00972e-11
				0.293	4.88431e-06	0.000911252	0.583	9.71861e-06	0.00144193	6.79408e-11	8.02004e-11	8.03729e-11
				0.294	4.90098e-06	0.000914362	0.585	9.75195e-06	0.00144688	6.81726e-11	8.04741e-11	8.06486e-11
				0.295	4.91765e-06	0.000917472	0.587	9.78529e-06	0.00145182	6.84045e-11	8.07478e-11	8.09243e-11
				0.296	4.93432e-06	0.000920582	0.589	9.81863e-06	0.00145677	6.86364e-11	8.10215e-11	8.12001e-11
				0.297	4.95099e-06	0.000923692	0.591	9.85197e-06	0.00146172	6.88683e-11	8.12953e-11	8.14758e-11
				0.298	4.96766e-06	0.000926802	0.594	9.90198e-06	0.00146914	6.91002e-11	8.1569e-11	8.18894e-11
				0.299	4.98433e-06	0.000929912	0.596	9.93532e-06	0.00147408	6.9332e-11	8.18427e-11	8.21651e-11
				0.3	5.001e-06	0.000933022	0.598	9.96866e-06	0.00147903	6.95639e-11	8.21164e-11	8.24408e-11
				0.301	5.01767e-06	0.000936132	0.6	1.0002e-05	0.00148398	6.97958e-11	8.23901e-11	8.27165e-11
				0.302	5.03434e-06	0.000939243	0.602	1.00353e-05	0.00148892	7.00277e-11	8.26639e-11	8.29923e-11
				0.303	5.05101e-06	0.000942353	0.604	1.00687e-05	0.00149387	7.02595e-11	8.29376e-11	8.3268e-11
				0.304	5.06768e-06	0.000945463	0.606	1.0102e-05	0.00149882	7.04914e-11	8.32113e-11	8.35437e-11
				0.305	5.08435e-06	0.000948573	0.608	1.01354e-05	0.00150376	7.07233e-11	8.3485e-11	8.38194e-11
				0.306	5.10102e-06	0.000951683	0.609	1.0152e-05	0.00150624	7.09552e-11	8.37587e-11	8.39573e-11
				0.307	5.11769e-06	0.000954793	0.612	1.0202e-05	0.00151366	7.11871e-11	8.40325e-11	8.43709e-11
				0.308	5.13436e-06	0.000957903	0.615	1.02521e-05	0.00152108	7.14189e-11	8.43062e-11	8.47845e-11
				0.309	5.15103e-06	0.000961013	0.617	1.02854e-05	0.00152602	7.16508e-11	8.45799e-11	8.50602e-11
				0.31	5.1677e-06	0.000964123	0.619	1.03187e-05	0.00153097	7.18827e-11	8.48536e-11	8.53359e-11
				0.311	5.18437e-06	0.000967233	0.62	1.03354e-05	0.00153344	7.21146e-11	8.51274e-11	8.54738e-11
				0.312	5.20104e-06	0.000970343	0.622	1.03687e-05	0.00153839	7.23465e-11	8.54011e-11	8.57495e-11
				0.313	5.21771e-06	0.000973453	0.624	1.04021e-05	0.00154334	7.25783e-11	8.56748e-11	8.60252e-11
				0.314	5.23438e-06	0.000976563	0.626	1.04354e-05	0.00154828	7.28102e-11	8.59485e-11	8.63009e-11
				0.315	5.25105e-06	0.000979674	0.628	1.04688e-05	0.00155323	7.30421e-11	8.62222e-11	8.65766e-11
				0.316	5.26772e-06	0.000982784	0.63	1.05021e-05	0.00155818	7.3274e-11	8.6496e-11	8.68524e-11
				0.317	5.28439e-06	0.000985894	0.632	1.05354e-05	0.00156312	7.35059e-11	8.67697e-11	8.71281e-11
				0.318	5.30106e-06	0.000989004	0.634	1.05688e-05	0.00156807	7.37377e-11	8.70434e-11	8.74038e-11
				0.319	5.31773e-06	0.000992114	0.636	1.06021e-05	0.00157301	7.39696e-11	8.73171e-11	8.76795e-11
				0.32	5.3344e-06	0.000995224	0.638	1.06355e-05	0.00157796	7.42015e-11	8.75908e-11	8.79553e-11
				0.321	5.35107e-06	0.000998334	0.64	1.06688e-05	0.00158291	7.44334e-11	8.78646e-11	8.8231e-11
				0.322	5.36774e-06	0.00100144	0.643	1.07188e-05	0.00159033	7.46653e-11	8.81383e-11	8.86446e-11
				0.323	5.38441e-06	0.00100455	0.644	1.07355e-05	0.0015928	7.48971e-11	8.8412e-11	8.87824e-11
				0.324	5.40108e-06	0.00100766	0.646	1.07688e-05	0.00159775	7.5129e-11	8.86857e-11	8.90581e-11
				0.325	5.41775e-06	0.00101077	0.647	1.07855e-05	0.00160022	7.53609e-11	8.89595e-11	8.9196e-11
				0.326	5.43442e-06	0.00101388	0.649	1.08188e-05	0.00160517	7.55928e-11	8.92332e-11	8.94717e-11
				0.327	5.45109e-06	0.00101699	0.651	1.08522e-05	0.00161011	7.58247e-11	8.95069e-11	8.97474e-11
				0.328	5.46776e-06	0.0010201	0.653	1.08855e-05	0.00161506	7.60565e-11	8.97806e-11	9.00232e-11
				0.329	5.48443e-06	0.00102321	0.655	1.09189e-05	0.00162001	7.62884e-11	9.00543e-11	9.02989e-11
				0.33	5.5011e-06	0.00102632	0.657	1.09522e-05	0.00162495	7.65203e-11	9.03281e-11	9.05746e-11
				0.331	5.51777e-06	0.00102943	0.659	1.09855e-05	0.0016299	7.67522e-11	9.06018e-11	9.08503e-11
				0.332	5.53444e-06	0.00103254	0.661	1.10189e-05	0.00163485	7.69841e-11	9.08755e-11	9.11261e-11
				0.333	5.55111e-06	0.00103565	0.663	1.10522e-05	0.00163979	7.72159e-11	9.11492e-11	9.14018e-11
				0.334	5.56778e-06	0.00103876	0.665	1.10856e-05	0.00164474	7.74478e-11	9.14229e-11	9.16775e-11
				0.335	5.58445e-06	0.00104188	0.668	1.11356e-05	0.00165216	7.76797e-11	9.16967e-11	9.20911e-11
				0.336	5.60112e-06	0.00104499	0.67	1.11689e-05	0.00165711	7.79116e-11	9.19704e-11	9.23668e-11
				0.337	5.61779e-06	0.0010481	0.671	1.11856e-05	0.00165958	7.81435e-11	9.22441e-11	9.25047e-11
				0.338	5.63446e-06	0.00105121	0.673	1.12189e-05	0.00166453	7.83753e-11	9.25178e-11	9.27804e-11
				0.339	5.65113e-06	0.00105432	0.676	1.12689e-05	0.00167195	7.86072e-11	9.27916e-11	9.3194e-11
				0.34	5.6678e-06	0.00105743	0.679	1.13189e-05	0.00167937	7.88391e-11	9.30653e-11	9.36076e-11
				0.341	5.68447e-06	0.00106054	0.68	1.13356e-05	0.00168184	7.9071e-11	9.3339e-11	9.37454e-11
				0.342	5.70114e-06	0.00106365	0.682	1.13689e-05	0.00168679	7.93029e-11	9.36127e-11	9.40211e-11
				0.343	5.71781e-06	0.00106676	0.685	1.1419e-05	0.00169421	7.95347e-11	9.38864e-11	9.44347e-11
				0.344	5.73448e-06	0.00106987	0.687	1.14523e-05	0.00169915	7.97666e-11	9.41602e-11	9.47104e-11
				0.345	5.75115e-06	0.00107298	0.689	1.14856e-05	0.0017041	7.99985e-11	9.44339e-11	9.49862e-11
				0.346	5.76782e-06	0.00107609	0.69	1.15023e-05	0.00170657	8.02304e-11	9.47076e-11	9.5124e-11
				0.347	5.78449e-06	0.0010792	0.691	1.1519e-05	0.00170905	8.04623e-11	9.49813e-11	9.52619e-11
				0.348	5.80116e-06	0.00108231	0.693	1.15523e-05	0.00171399	8.06941e-11	9.5255e-11	9.55376e-11
				0.349	5.81783e-06	0.00108542	0.697	1.1619e-05	0.00172389	8.0926e-11	9.55288e-11	9.6089e-11
				0.35	5.8345e-06	0.00108853	0.699	1.16523e-05	0.00172883	8.11579e-11	9.58025e-11	9.63648e-11
				0.351	5.85117e-06	0.00109164	0.701	1.16857e-05	0.00173378	8.13898e-11	9.60762e-11	9.66405e-11
				0.352	5.86784e-06	0.00109475	0.703	1.1719e-05	0.00173873	8.16217e-11	9.63499e-11	9.69162e-11
				0.353	5.88451e-06	0.00109786	0.704	1.17357e-05	0.0017412	8.18535e-11	9.66237e-11	9.70541e-11
				0.354	5.90118e-06	0.00110097	0.706	1.1769e-05	0.00174615	8.20854e-11	9.68974e-11	9.73298e-11
				0.355	5.91785e-06	0.00110408	0.708	1.18024e-05	0.00175109	8.23173e-11	9.71711e-11	9.76055e-11
				0.356	5.93452e-06	0.00110719	0.71	1.18357e-05	0.00175604	8.25492e-11	9.74448e-11	9.78812e-11
				0.357	5.95119e-06	0.0011103	0.712	1.1869e-05	0.00176099	8.27811e-11	9.77185e-11	9.8157e-11
				0.358	5.96786e-06	0.00111341	0.714	1.19024e-05	0.00176593	8.30129e-11	9.79923e-11	9.84327e-11
				0.359	5.98453e-06	0.00111652	0.716	1.19357e-05	0.00177088	8.32448e-11	9.8266e-11	9.87084e-11
				0.36	6.0012e-06	0.00111963	0.718	1.19691e-05	0.00177582	8.34767e-11	9.85397e-11	9.89841e-11
				0.361	6.01787e-06	0.00112274	0.72	1.20024e-05	0.00178077	8.37086e-11	9.88134e-11	9.92598e-11
				0.362	6.03454e-06	0.00112585	0.721	1.20191e-05	0.00178324	8.39405e-11	9.90871e-11	9.93977e-11
				0.363	6.05121e-06	0.00112896	0.723	1.20524e-05	0.00178819	8.41723e-11	9.93609e-11	9.96734e-11
				0.364	6.06788e-06	0.00113207	0.725	1.20858e-05	0.00179314	8.44042e-11	9.96346e-11	9.99492e-11
				0.365	6.08455e-06	0.00113518	0.727	1.21191e-05	0.00179808	8.46361e-11	9.99083e-11	1.00225e-10
				0.366	6.10122e-06	0.00113829	0.729	1.21524e-05	0.00180303	8.4868e-11	1.00182e-10	1.00501e-10
				0.367	6.11789e-06	0.0011414	0.731	1.21858e-05	0.00180798	8.50998e-11	1.00456e-10	1.00776e-10
				0.368	6.13456e-06	0.00114451	0.734	1.22358e-05	0.0018154	8.53317e-11	1.00729e-10	1.0119e-10
				0.369	6.15123e-06	0.00114762	0.736	1.22691e-05	0.00182034	8.55636e-11	1.01003e-10	1.01466e-10
				0.37	6.1679e-06	0.00115073	0.739	1.23191e-05	0.00182776	8.57955e-11	1.01277e-10	1.01879e-10
				0.371	6.18457e-06	0.00115384	0.74	1.23358e-05	0.00183024	8.60274e-11	1.01551e-10	1.02017e-10
				0.372	6.20124e-06	0.00115695	0.742	1.23691e-05	0.00183518	8.62592e-11	1.01824e-10	1.02293e-10
				0.373	6.21791e-06	0.00116006	0.744	1.24025e-05	0.00184013	8.64911e-11	1.02098e-10	1.02569e-10
				0.374	6.23458e-06	0.00116317	0.746	1.24358e-05	0.00184508	8.6723e-11	1.02372e-10	1.02844e-10
				0.375	6.25125e-06	0.00116628	0.748	1.24692e-05	0.00185002	8.69549e-11	1.02646e-10	1.0312e-10
				0.376	6.26792e-06	0.00116939	0.75	1.25025e-05	0.00185497	8.71868e-11	1.02919e-10	1.03396e-10
				0.377	6.28459e-06	0.0011725	0.752	1.25358e-05	0.00185992	8.74186e-11	1.03193e-10	1.03671e-10
				0.378	6.30126e-06	0.00117561	0.753	1.25525e-05	0.00186239	8.76505e-11	1.03467e-10	1.03809e-10
				0.379	6.31793e-06	0.00117872	0.755	1.25859e-05	0.00186734	8.78824e-11	1.0374e-10	1.04085e-10
				0.38	6.3346e-06	0.00118183	0.757	1.26192e-05	0.00187228	8.81143e-11	1.04014e-10	1.04361e-10
				0.381	6.35127e-06	0.00118494	0.759	1.26525e-05	0.00187723	8.83462e-11	1.04288e-10	1.04636e-10
				0.382	6.36794e-06	0.00118805	0.761	1.26859e-05	0.00188218	8.8578e-11	1.04562e-10	1.04912e-10
				0.383	6.38461e-06	0.00119116	0.763	1.27192e-05	0.00188712	8.88099e-11	1.04835e-10	1.05188e-10
				0.384	6.40128e-06	0.00119427	0.765	1.27526e-05	0.00189207	8.90418e-11	1.05109e-10	1.05464e-10
				0.385	6.41795e-06	0.00119738	0.768	1.28026e-05	0.00189949	8.92737e-11	1.05383e-10	1.05877e-10
				0.386	6.43462e-06	0.00120049	0.77	1.28359e-05	0.00190444	8.95056e-11	1.05656e-10	1.06153e-10
				0.387	6.45129e-06	0.0012036	0.773	1.28859e-05	0.00191186	8.97374e-11	1.0593e-10	1.06566e-10
				0.388	6.46796e-06	0.00120671	0.774	1.29026e-05	0.00191433	8.99693e-11	1.06204e-10	1.06704e-10
				0.389	6.48463e-06	0.00120982	0.776	1.29359e-05	0.00191928	9.02012e-11	1.06478e-10	1.0698e-10
				0.39	6.5013e-06	0.00121293	0.778	1.29693e-05	0.00192422	9.04331e-11	1.06751e-10	1.07256e-10
				0.391	6.51797e-06	0.00121604	0.781	1.30193e-05	0.00193164	9.0665e-11	1.07025e-10	1.07669e-10
				0.392	6.53464e-06	0.00121915	0.782	1.30359e-05	0.00193412	9.08968e-11	1.07299e-10	1.07807e-10
				0.393	6.55131e-06	0.00122226	0.784	1.30693e-05	0.00193906	9.11287e-11	1.07573e-10	1.08083e-10
				0.394	6.56798e-06	0.00122537	0.787	1.31193e-05	0.00194648	9.13606e-11	1.07846e-10	1.08497e-10
				0.395	6.58465e-06	0.00122848	0.789	1.31526e-05	0.00195143	9.15925e-11	1.0812e-10	1.08772e-10
				0.396	6.60132e-06	0.00123159	0.791	1.3186e-05	0.00195638	9.18244e-11	1.08394e-10	1.09048e-10
				0.397	6.61799e-06	0.0012347	0.793	1.32193e-05	0.00196132	9.20562e-11	1.08667e-10	1.09324e-10
				0.398	6.63466e-06	0.00123781	0.794	1.3236e-05	0.0019638	9.22881e-11	1.08941e-10	1.09462e-10
				0.399	6.65133e-06	0.00124092	0.797	1.3286e-05	0.00197122	9.252e-11	1.09215e-10	1.09875e-10
				0.4	6.668e-06	0.00124403	0.799	1.33193e-05	0.00197616	9.27519e-11	1.09489e-10	1.10151e-10
				0.401	6.68467e-06	0.00124714	0.8	1.3336e-05	0.00197864	9.29838e-11	1.09762e-10	1.10289e-10
				0.402	6.70134e-06	0.00125025	0.802	1.33693e-05	0.00198358	9.32156e-11	1.10036e-10	1.10564e-10
				0.403	6.71801e-06	0.00125336	0.804	1.34027e-05	0.00198853	9.34475e-11	1.1031e-10	1.1084e-10
				0.404	6.73468e-06	0.00125647	0.806	1.3436e-05	0.00199347	9.36794e-11	1.10583e-10	1.11116e-10
				0.405	6.75135e-06	0.00125958	0.808	1.34694e-05	0.00199842	9.39113e-11	1.10857e-10	1.11392e-10
				0.406	6.76802e-06	0.00126269	0.809	1.3486e-05	0.00200089	9.41432e-11	1.11131e-10	1.11529e-10
				0.407	6.78469e-06	0.0012658	0.811	1.35194e-05	0.00200584	9.4375e-11	1.11405e-10	1.11805e-10
				0.408	6.80136e-06	0.00126891	0.814	1.35694e-05	0.00201326	9.46069e-11	1.11678e-10	1.12219e-10
				0.409	6.81803e-06	0.00127202	0.817	1.36194e-05	0.00202068	9.48388e-11	1.11952e-10	1.12632e-10
				0.41	6.8347e-06	0.00127513	0.819	1.36527e-05	0.00202563	9.50707e-11	1.12226e-10	1.12908e-10
				0.411	6.85137e-06	0.00127824	0.821	1.36861e-05	0.00203057	9.53026e-11	1.12499e-10	1.13184e-10
				0.412	6.86804e-06	0.00128135	0.822	1.37027e-05	0.00203305	9.55344e-11	1.12773e-10	1.13322e-10
				0.413	6.88471e-06	0.00128446	0.824	1.37361e-05	0.00203799	9.57663e-11	1.13047e-10	1.13597e-10
				0.414	6.90138e-06	0.00128757	0.827	1.37861e-05	0.00204541	9.59982e-11	1.13321e-10	1.14011e-10
				0.415	6.91805e-06	0.00129068	0.828	1.38028e-05	0.00204789	9.62301e-11	1.13594e-10	1.14149e-10
				0.416	6.93472e-06	0.00129379	0.83	1.38361e-05	0.00205283	9.6462e-11	1.13868e-10	1.14425e-10
				0.417	6.95139e-06	0.0012969	0.833	1.38861e-05	0.00206025	9.66938e-11	1.14142e-10	1.14838e-10
				0.418	6.96806e-06	0.00130001	0.835	1.39195e-05	0.0020652	9.69257e-11	1.14416e-10	1.15114e-10
				0.419	6.98473e-06	0.00130312	0.837	1.39528e-05	0.00207015	9.71576e-11	1.14689e-10	1.1539e-10
				0.42	7.0014e-06	0.00130623	0.838	1.39695e-05	0.00207262	9.73895e-11	1.14963e-10	1.15527e-10
				0.421	7.01807e-06	0.00130934	0.84	1.40028e-05	0.00207757	9.76214e-11	1.15237e-10	1.15803e-10
				0.422	7.03474e-06	0.00131245	0.843	1.40528e-05	0.00208499	9.78532e-11	1.1551e-10	1.16217e-10
				0.423	7.05141e-06	0.00131556	0.845	1.40862e-05	0.00208993	9.80851e-11	1.15784e-10	1.16492e-10
				0.424	7.06808e-06	0.00131867	0.847	1.41195e-05	0.00209488	9.8317e-11	1.16058e-10	1.16768e-10
				0.425	7.08475e-06	0.00132178	0.849	1.41528e-05	0.00209983	9.85489e-11	1.16332e-10	1.17044e-10
				0.426	7.10142e-06	0.00132489	0.85	1.41695e-05	0.0021023	9.87808e-11	1.16605e-10	1.17182e-10
				0.427	7.11809e-06	0.001328	0.852	1.42028e-05	0.00210725	9.90126e-11	1.16879e-10	1.17457e-10
				0.428	7.13476e-06	0.00133111	0.854	1.42362e-05	0.00211219	9.92445e-11	1.17153e-10	1.17733e-10
				0.429	7.15143e-06	0.00133422	0.856	1.42695e-05	0.00211714	9.94764e-11	1.17426e-10	1.18009e-10
				0.43	7.1681e-06	0.00133733	0.859	1.43195e-05	0.00212456	9.97083e-11	1.177e-10	1.18423e-10
				0.431	7.18477e-06	0.00134044	0.86	1.43362e-05	0.00212703	9.99402e-11	1.17974e-10	1.1856e-10
				0.432	7.20144e-06	0.00134355	0.862	1.43695e-05	0.00213198	1.00172e-10	1.18248e-10	1.18836e-10
				0.433	7.21811e-06	0.00134666	0.864	1.44029e-05	0.00213693	1.00404e-10	1.18521e-10	1.19112e-10
				0.434	7.23478e-06	0.00134977	0.866	1.44362e-05	0.00214187	1.00636e-10	1.18795e-10	1.19388e-10
				0.435	7.25145e-06	0.00135288	0.868	1.44696e-05	0.00214682	1.00868e-10	1.19069e-10	1.19663e-10
				0.436	7.26812e-06	0.00135599	0.871	1.45196e-05	0.00215424	1.011e-10	1.19343e-10	1.20077e-10
				0.437	7.28479e-06	0.0013591	0.873	1.45529e-05	0.00215919	1.01331e-10	1.19616e-10	1.20353e-10
				0.438	7.30146e-06	0.00136221	0.875	1.45863e-05	0.00216413	1.01563e-10	1.1989e-10	1.20628e-10
				0.439	7.31813e-06	0.00136532	0.877	1.46196e-05	0.00216908	1.01795e-10	1.20164e-10	1.20904e-10
				0.44	7.3348e-06	0.00136843	0.879	1.46529e-05	0.00217403	1.02027e-10	1.20437e-10	1.2118e-10
				0.441	7.35147e-06	0.00137154	0.881	1.46863e-05	0.00217897	1.02259e-10	1.20711e-10	1.21455e-10
				0.442	7.36814e-06	0.00137465	0.882	1.47029e-05	0.00218145	1.02491e-10	1.20985e-10	1.21593e-10
				0.443	7.38481e-06	0.00137776	0.885	1.4753e-05	0.00218886	1.02723e-10	1.21259e-10	1.22007e-10
				0.444	7.40148e-06	0.00138087	0.887	1.47863e-05	0.00219381	1.02955e-10	1.21532e-10	1.22283e-10
				0.445	7.41815e-06	0.00138398	0.889	1.48196e-05	0.00219876	1.03186e-10	1.21806e-10	1.22558e-10
				0.446	7.43482e-06	0.00138709	0.892	1.48696e-05	0.00220618	1.03418e-10	1.2208e-10	1.22972e-10
				0.447	7.45149e-06	0.0013902	0.893	1.48863e-05	0.00220865	1.0365e-10	1.22353e-10	1.2311e-10
				0.448	7.46816e-06	0.00139331	0.895	1.49197e-05	0.0022136	1.03882e-10	1.22627e-10	1.23386e-10
				0.449	7.48483e-06	0.00139642	0.897	1.4953e-05	0.00221854	1.04114e-10	1.22901e-10	1.23661e-10
				0.45	7.5015e-06	0.00139953	0.899	1.49863e-05	0.00222349	1.04346e-10	1.23175e-10	1.23937e-10
				0.451	7.51817e-06	0.00140264	0.9	1.5003e-05	0.00222596	1.04578e-10	1.23448e-10	1.24075e-10
				0.452	7.53484e-06	0.00140575	0.902	1.50363e-05	0.00223091	1.0481e-10	1.23722e-10	1.24351e-10
				0.453	7.55151e-06	0.00140886	0.904	1.50697e-05	0.00223586	1.05042e-10	1.23996e-10	1.24626e-10
				0.454	7.56818e-06	0.00141197	0.906	1.5103e-05	0.0022408	1.05273e-10	1.2427e-10	1.24902e-10
				0.455	7.58485e-06	0.00141508	0.908	1.51364e-05	0.00224575	1.05505e-10	1.24543e-10	1.25178e-10
				0.456	7.60152e-06	0.00141819	0.91	1.51697e-05	0.0022507	1.05737e-10	1.24817e-10	1.25453e-10
				0.457	7.61819e-06	0.0014213	0.912	1.5203e-05	0.00225564	1.05969e-10	1.25091e-10	1.25729e-10
				0.458	7.63486e-06	0.00142441	0.915	1.52531e-05	0.00226306	1.06201e-10	1.25364e-10	1.26143e-10
				0.459	7.65153e-06	0.00142752	0.917	1.52864e-05	0.00226801	1.06433e-10	1.25638e-10	1.26418e-10
				0.46	7.6682e-06	0.00143063	0.919	1.53197e-05	0.00227296	1.06665e-10	1.25912e-10	1.26694e-10
				0.461	7.68487e-06	0.00143374	0.92	1.53364e-05	0.00227543	1.06897e-10	1.26186e-10	1.26832e-10
				0.462	7.70154e-06	0.00143685	0.922	1.53697e-05	0.00228038	1.07128e-10	1.26459e-10	1.27108e-10
				0.463	7.71821e-06	0.00143996	0.924	1.54031e-05	0.00228532	1.0736e-10	1.26733e-10	1.27383e-10
				0.464	7.73488e-06	0.00144307	0.926	1.54364e-05	0.00229027	1.07592e-10	1.27007e-10	1.27659e-10
				0.465	7.75155e-06	0.00144618	0.927	1.54531e-05	0.00229274	1.07824e-10	1.2728e-10	1.27797e-10
				0.466	7.76822e-06	0.00144929	0.929	1.54864e-05	0.00229769	1.08056e-10	1.27554e-10	1.28073e-10
				0.467	7.78489e-06	0.0014524	0.931	1.55198e-05	0.00230264	1.08288e-10	1.27828e-10	1.28348e-10
				0.468	7.80156e-06	0.00145551	0.932	1.55364e-05	0.00230511	1.0852e-10	1.28102e-10	1.28486e-10
				0.469	7.81823e-06	0.00145862	0.934	1.55698e-05	0.00231006	1.08752e-10	1.28375e-10	1.28762e-10
				0.47	7.8349e-06	0.00146174	0.937	1.56198e-05	0.00231748	1.08983e-10	1.28649e-10	1.29176e-10
				0.471	7.85157e-06	0.00146485	0.939	1.56531e-05	0.00232242	1.09215e-10	1.28923e-10	1.29451e-10
				0.472	7.86824e-06	0.00146796	0.942	1.57031e-05	0.00232984	1.09447e-10	1.29197e-10	1.29865e-10
				0.473	7.88491e-06	0.00147107	0.945	1.57532e-05	0.00233726	1.09679e-10	1.2947e-10	1.30279e-10
				0.474	7.90158e-06	0.00147418	0.947	1.57865e-05	0.00234221	1.09911e-10	1.29744e-10	1.30554e-10
				0.475	7.91825e-06	0.00147729	0.948	1.58032e-05	0.00234468	1.10143e-10	1.30018e-10	1.30692e-10
				0.476	7.93492e-06	0.0014804	0.95	1.58365e-05	0.00234963	1.10375e-10	1.30291e-10	1.30968e-10
				0.477	7.95159e-06	0.00148351	0.953	1.58865e-05	0.00235705	1.10607e-10	1.30565e-10	1.31381e-10
				0.478	7.96826e-06	0.00148662	0.955	1.59198e-05	0.002362	1.10838e-10	1.30839e-10	1.31657e-10
				0.479	7.98493e-06	0.00148973	0.957	1.59532e-05	0.00236694	1.1107e-10	1.31113e-10	1.31933e-10
				0.48	8.0016e-06	0.00149284	0.958	1.59699e-05	0.00236942	1.11302e-10	1.31386e-10	1.32071e-10
				0.481	8.01827e-06	0.00149595	0.961	1.60199e-05	0.00237684	1.11534e-10	1.3166e-10	1.32484e-10
				0.482	8.03494e-06	0.00149906	0.962	1.60365e-05	0.00237931	1.11766e-10	1.31934e-10	1.32622e-10
				0.483	8.05161e-06	0.00150217	0.965	1.60865e-05	0.00238673	1.11998e-10	1.32207e-10	1.33036e-10
				0.484	8.06828e-06	0.00150528	0.966	1.61032e-05	0.0023892	1.1223e-10	1.32481e-10	1.33174e-10
				0.485	8.08495e-06	0.00150839	0.967	1.61199e-05	0.00239168	1.12462e-10	1.32755e-10	1.33311e-10
				0.486	8.10162e-06	0.0015115	0.969	1.61532e-05	0.00239662	1.12694e-10	1.33029e-10	1.33587e-10
				0.487	8.11829e-06	0.00151461	0.973	1.62199e-05	0.00240651	1.12925e-10	1.33302e-10	1.34139e-10
				0.488	8.13496e-06	0.00151772	0.976	1.62699e-05	0.00241393	1.13157e-10	1.33576e-10	1.34552e-10
				0.489	8.15163e-06	0.00152083	0.977	1.62866e-05	0.00241641	1.13389e-10	1.3385e-10	1.3469e-10
				0.49	8.1683e-06	0.00152394	0.979	1.63199e-05	0.00242135	1.13621e-10	1.34123e-10	1.34966e-10
				0.491	8.18497e-06	0.00152705	0.981	1.63533e-05	0.0024263	1.13853e-10	1.34397e-10	1.35242e-10
				0.492	8.20164e-06	0.00153016	0.983	1.63866e-05	0.00243125	1.14085e-10	1.34671e-10	1.35517e-10
				0.493	8.21831e-06	0.00153327	0.984	1.64033e-05	0.00243372	1.14317e-10	1.34945e-10	1.35655e-10
				0.494	8.23498e-06	0.00153638	0.986	1.64366e-05	0.00243867	1.14549e-10	1.35218e-10	1.35931e-10
				0.495	8.25165e-06	0.00153949	0.988	1.647e-05	0.00244361	1.1478e-10	1.35492e-10	1.36207e-10
				0.496	8.26832e-06	0.0015426	0.989	1.64866e-05	0.00244609	1.15012e-10	1.35766e-10	1.36344e-10
				0.497	8.28499e-06	0.00154571	0.992	1.65366e-05	0.00245351	1.15244e-10	1.3604e-10	1.36758e-10
				0.498	8.30166e-06	0.00154882	0.995	1.65867e-05	0.00246093	1.15476e-10	1.36313e-10	1.37172e-10
				0.499	8.31833e-06	0.00155193	0.997	1.662e-05	0.00246587	1.15708e-10	1.36587e-10	1.37447e-10
				0.5	8.335e-06	0.00155504	0.999	1.66533e-05	0.00247082	1.1594e-10	1.36861e-10	1.37723e-10
				0.501	8.35167e-06	0.00155815	1.001	1.66867e-05	0.00247577	1.16172e-10	1.37134e-10	1.37999e-10
				0.502	8.36834e-06	0.00156126	1.003	1.672e-05	0.00248071	1.16404e-10	1.37408e-10	1.38274e-10
				0.503	8.38501e-06	0.00156437	1.005	1.67534e-05	0.00248566	1.16635e-10	1.37682e-10	1.3855e-10
				0.504	8.40168e-06	0.00156748	1.006	1.677e-05	0.00248813	1.16867e-10	1.37956e-10	1.38688e-10
				0.505	8.41835e-06	0.00157059	1.008	1.68034e-05	0.00249308	1.17099e-10	1.38229e-10	1.38964e-10
				0.506	8.43502e-06	0.0015737	1.011	1.68534e-05	0.0025005	1.17331e-10	1.38503e-10	1.39377e-10
				0.507	8.45169e-06	0.00157681	1.013	1.68867e-05	0.00250545	1.17563e-10	1.38777e-10	1.39653e-10
				0.508	8.46836e-06	0.00157992	1.015	1.69201e-05	0.00251039	1.17795e-10	1.3905e-10	1.39929e-10
				0.509	8.48503e-06	0.00158303	1.017	1.69534e-05	0.00251534	1.18027e-10	1.39324e-10	1.40205e-10
				0.51	8.5017e-06	0.00158614	1.019	1.69867e-05	0.00252029	1.18259e-10	1.39598e-10	1.4048e-10
				0.511	8.51837e-06	0.00158925	1.02	1.70034e-05	0.00252276	1.18491e-10	1.39872e-10	1.40618e-10
				0.512	8.53504e-06	0.00159236	1.022	1.70367e-05	0.00252771	1.18722e-10	1.40145e-10	1.40894e-10
				0.513	8.55171e-06	0.00159547	1.024	1.70701e-05	0.00253265	1.18954e-10	1.40419e-10	1.4117e-10
				0.514	8.56838e-06	0.00159858	1.027	1.71201e-05	0.00254007	1.19186e-10	1.40693e-10	1.41583e-10
				0.515	8.58505e-06	0.00160169	1.029	1.71534e-05	0.00254502	1.19418e-10	1.40967e-10	1.41859e-10
				0.516	8.60172e-06	0.0016048	1.031	1.71868e-05	0.00254997	1.1965e-10	1.4124e-10	1.42135e-10
				0.517	8.61839e-06	0.00160791	1.033	1.72201e-05	0.00255491	1.19882e-10	1.41514e-10	1.4241e-10
				0.518	8.63506e-06	0.00161102	1.035	1.72534e-05	0.00255986	1.20114e-10	1.41788e-10	1.42686e-10
				0.519	8.65173e-06	0.00161413	1.037	1.72868e-05	0.00256481	1.20346e-10	1.42061e-10	1.42962e-10
				0.52	8.6684e-06	0.00161724	1.038	1.73035e-05	0.00256728	1.20577e-10	1.42335e-10	1.431e-10
				0.521	8.68507e-06	0.00162035	1.04	1.73368e-05	0.00257223	1.20809e-10	1.42609e-10	1.43375e-10
				0.522	8.70174e-06	0.00162346	1.042	1.73701e-05	0.00257717	1.21041e-10	1.42883e-10	1.43651e-10
				0.523	8.71841e-06	0.00162657	1.045	1.74201e-05	0.00258459	1.21273e-10	1.43156e-10	1.44065e-10
				0.524	8.73508e-06	0.00162968	1.047	1.74535e-05	0.00258954	1.21505e-10	1.4343e-10	1.4434e-10
				0.525	8.75175e-06	0.00163279	1.048	1.74702e-05	0.00259201	1.21737e-10	1.43704e-10	1.44478e-10
				0.526	8.76842e-06	0.0016359	1.05	1.75035e-05	0.00259696	1.21969e-10	1.43977e-10	1.44754e-10
				0.527	8.78509e-06	0.00163901	1.052	1.75368e-05	0.00260191	1.22201e-10	1.44251e-10	1.4503e-10
				0.528	8.80176e-06	0.00164212	1.054	1.75702e-05	0.00260685	1.22432e-10	1.44525e-10	1.45305e-10
				0.529	8.81843e-06	0.00164523	1.057	1.76202e-05	0.00261427	1.22664e-10	1.44799e-10	1.45719e-10
				0.53	8.8351e-06	0.00164834	1.059	1.76535e-05	0.00261922	1.22896e-10	1.45072e-10	1.45995e-10
				0.531	8.85177e-06	0.00165145	1.061	1.76869e-05	0.00262416	1.23128e-10	1.45346e-10	1.4627e-10
				0.532	8.86844e-06	0.00165456	1.063	1.77202e-05	0.00262911	1.2336e-10	1.4562e-10	1.46546e-10
				0.533	8.88511e-06	0.00165767	1.064	1.77369e-05	0.00263158	1.23592e-10	1.45894e-10	1.46684e-10
				0.534	8.90178e-06	0.00166078	1.066	1.77702e-05	0.00263653	1.23824e-10	1.46167e-10	1.4696e-10
				0.535	8.91845e-06	0.00166389	1.069	1.78202e-05	0.00264395	1.24056e-10	1.46441e-10	1.47373e-10
				0.536	8.93512e-06	0.001667	1.07	1.78369e-05	0.00264642	1.24288e-10	1.46715e-10	1.47511e-10
				0.537	8.95179e-06	0.00167011	1.073	1.78869e-05	0.00265384	1.24519e-10	1.46988e-10	1.47925e-10
				0.538	8.96846e-06	0.00167322	1.074	1.79036e-05	0.00265632	1.24751e-10	1.47262e-10	1.48063e-10
				0.539	8.98513e-06	0.00167633	1.077	1.79536e-05	0.00266374	1.24983e-10	1.47536e-10	1.48476e-10
				0.54	9.0018e-06	0.00167944	1.078	1.79703e-05	0.00266621	1.25215e-10	1.4781e-10	1.48614e-10
				0.541	9.01847e-06	0.00168255	1.08	1.80036e-05	0.00267116	1.25447e-10	1.48083e-10	1.4889e-10
				0.542	9.03514e-06	0.00168566	1.083	1.80536e-05	0.00267858	1.25679e-10	1.48357e-10	1.49303e-10
				0.543	9.05181e-06	0.00168877	1.085	1.8087e-05	0.00268352	1.25911e-10	1.48631e-10	1.49579e-10
				0.544	9.06848e-06	0.00169188	1.086	1.81036e-05	0.002686	1.26143e-10	1.48904e-10	1.49717e-10
				0.545	9.08515e-06	0.00169499	1.089	1.81536e-05	0.00269342	1.26374e-10	1.49178e-10	1.50131e-10
				0.546	9.10182e-06	0.0016981	1.09	1.81703e-05	0.00269589	1.26606e-10	1.49452e-10	1.50268e-10
				0.547	9.11849e-06	0.00170121	1.092	1.82036e-05	0.00270084	1.26838e-10	1.49726e-10	1.50544e-10
				0.548	9.13516e-06	0.00170432	1.094	1.8237e-05	0.00270578	1.2707e-10	1.49999e-10	1.5082e-10
				0.549	9.15183e-06	0.00170743	1.097	1.8287e-05	0.0027132	1.27302e-10	1.50273e-10	1.51233e-10
				0.55	9.1685e-06	0.00171054	1.099	1.83203e-05	0.00271815	1.27534e-10	1.50547e-10	1.51509e-10
				0.551	9.18517e-06	0.00171365	1.1	1.8337e-05	0.00272062	1.27766e-10	1.5082e-10	1.51647e-10
				0.552	9.20184e-06	0.00171676	1.102	1.83703e-05	0.00272557	1.27998e-10	1.51094e-10	1.51923e-10
				0.553	9.21851e-06	0.00171987	1.105	1.84204e-05	0.00273299	1.28229e-10	1.51368e-10	1.52336e-10
				0.554	9.23518e-06	0.00172298	1.107	1.84537e-05	0.00273794	1.28461e-10	1.51642e-10	1.52612e-10
				0.555	9.25185e-06	0.00172609	1.108	1.84704e-05	0.00274041	1.28693e-10	1.51915e-10	1.5275e-10
				0.556	9.26852e-06	0.0017292	1.11	1.85037e-05	0.00274536	1.28925e-10	1.52189e-10	1.53026e-10
				0.557	9.28519e-06	0.00173231	1.112	1.8537e-05	0.0027503	1.29157e-10	1.52463e-10	1.53301e-10
				0.558	9.30186e-06	0.00173542	1.114	1.85704e-05	0.00275525	1.29389e-10	1.52737e-10	1.53577e-10
				0.559	9.31853e-06	0.00173853	1.117	1.86204e-05	0.00276267	1.29621e-10	1.5301e-10	1.53991e-10
				0.56	9.3352e-06	0.00174164	1.119	1.86537e-05	0.00276762	1.29853e-10	1.53284e-10	1.54266e-10
				0.561	9.35187e-06	0.00174475	1.12	1.86704e-05	0.00277009	1.30085e-10	1.53558e-10	1.54404e-10
				0.562	9.36854e-06	0.00174786	1.123	1.87204e-05	0.00277751	1.30316e-10	1.53831e-10	1.54818e-10
				0.563	9.38521e-06	0.00175097	1.125	1.87537e-05	0.00278246	1.30548e-10	1.54105e-10	1.55094e-10
				0.564	9.40188e-06	0.00175408	1.127	1.87871e-05	0.0027874	1.3078e-10	1.54379e-10	1.55369e-10
				0.565	9.41855e-06	0.00175719	1.129	1.88204e-05	0.00279235	1.31012e-10	1.54653e-10	1.55645e-10
				0.566	9.43522e-06	0.0017603	1.131	1.88538e-05	0.0027973	1.31244e-10	1.54926e-10	1.55921e-10
				0.567	9.45189e-06	0.00176341	1.133	1.88871e-05	0.00280224	1.31476e-10	1.552e-10	1.56196e-10
				0.568	9.46856e-06	0.00176652	1.135	1.89205e-05	0.00280719	1.31708e-10	1.55474e-10	1.56472e-10
				0.569	9.48523e-06	0.00176963	1.136	1.89371e-05	0.00280966	1.3194e-10	1.55747e-10	1.5661e-10
				0.57	9.5019e-06	0.00177274	1.138	1.89705e-05	0.00281461	1.32171e-10	1.56021e-10	1.56886e-10
				0.571	9.51857e-06	0.00177585	1.14	1.90038e-05	0.00281955	1.32403e-10	1.56295e-10	1.57161e-10
				0.572	9.53524e-06	0.00177896	1.141	1.90205e-05	0.00282203	1.32635e-10	1.56569e-10	1.57299e-10
				0.573	9.55191e-06	0.00178207	1.144	1.90705e-05	0.00282945	1.32867e-10	1.56842e-10	1.57713e-10
				0.574	9.56858e-06	0.00178518	1.145	1.90872e-05	0.00283192	1.33099e-10	1.57116e-10	1.57851e-10
				0.575	9.58525e-06	0.00178829	1.148	1.91372e-05	0.00283934	1.33331e-10	1.5739e-10	1.58264e-10
				0.576	9.60192e-06	0.0017914	1.15	1.91705e-05	0.00284429	1.33563e-10	1.57664e-10	1.5854e-10
				0.577	9.61859e-06	0.00179451	1.152	1.92038e-05	0.00284923	1.33795e-10	1.57937e-10	1.58816e-10
				0.578	9.63526e-06	0.00179762	1.155	1.92539e-05	0.00285665	1.34026e-10	1.58211e-10	1.59229e-10
				0.579	9.65193e-06	0.00180073	1.156	1.92705e-05	0.00285913	1.34258e-10	1.58485e-10	1.59367e-10
				0.58	9.6686e-06	0.00180384	1.159	1.93205e-05	0.00286655	1.3449e-10	1.58758e-10	1.59781e-10
				0.581	9.68527e-06	0.00180695	1.16	1.93372e-05	0.00286902	1.34722e-10	1.59032e-10	1.59919e-10
				0.582	9.70194e-06	0.00181006	1.163	1.93872e-05	0.00287644	1.34954e-10	1.59306e-10	1.60332e-10
				0.583	9.71861e-06	0.00181317	1.165	1.94206e-05	0.00288139	1.35186e-10	1.5958e-10	1.60608e-10
				0.584	9.73528e-06	0.00181628	1.166	1.94372e-05	0.00288386	1.35418e-10	1.59853e-10	1.60746e-10
				0.585	9.75195e-06	0.00181939	1.169	1.94872e-05	0.00289128	1.3565e-10	1.60127e-10	1.61159e-10
				0.586	9.76862e-06	0.0018225	1.17	1.95039e-05	0.00289375	1.35882e-10	1.60401e-10	1.61297e-10
				0.587	9.78529e-06	0.00182561	1.172	1.95372e-05	0.0028987	1.36113e-10	1.60674e-10	1.61573e-10
				0.588	9.80196e-06	0.00182872	1.175	1.95873e-05	0.00290612	1.36345e-10	1.60948e-10	1.61987e-10
				0.589	9.81863e-06	0.00183183	1.176	1.96039e-05	0.00290859	1.36577e-10	1.61222e-10	1.62124e-10
				0.59	9.8353e-06	0.00183494	1.179	1.96539e-05	0.00291601	1.36809e-10	1.61496e-10	1.62538e-10
				0.591	9.85197e-06	0.00183805	1.18	1.96706e-05	0.00291849	1.37041e-10	1.61769e-10	1.62676e-10
				0.592	9.86864e-06	0.00184116	1.182	1.97039e-05	0.00292343	1.37273e-10	1.62043e-10	1.62952e-10
				0.593	9.88531e-06	0.00184427	1.185	1.9754e-05	0.00293085	1.37505e-10	1.62317e-10	1.63365e-10
				0.594	9.90198e-06	0.00184738	1.186	1.97706e-05	0.00293333	1.37737e-10	1.62591e-10	1.63503e-10
				0.595	9.91865e-06	0.00185049	1.187	1.97873e-05	0.0029358	1.37968e-10	1.62864e-10	1.63641e-10
				0.596	9.93532e-06	0.0018536	1.189	1.98206e-05	0.00294075	1.382e-10	1.63138e-10	1.63917e-10
				0.597	9.95199e-06	0.00185671	1.192	1.98706e-05	0.00294817	1.38432e-10	1.63412e-10	1.6433e-10
				0.598	9.96866e-06	0.00185982	1.195	1.99207e-05	0.00295559	1.38664e-10	1.63685e-10	1.64744e-10
				0.599	9.98533e-06	0.00186293	1.197	1.9954e-05	0.00296053	1.38896e-10	1.63959e-10	1.65019e-10
				0.6	1.0002e-05	0.00186604	1.199	1.99873e-05	0.00296548	1.39128e-10	1.64233e-10	1.65295e-10
				0.601	1.00187e-05	0.00186915	1.201	2.00207e-05	0.00297043	1.3936e-10	1.64507e-10	1.65571e-10
				0.602	1.00353e-05	0.00187226	1.203	2.0054e-05	0.00297537	1.39592e-10	1.6478e-10	1.65847e-10
				0.603	1.0052e-05	0.00187538	1.204	2.00707e-05	0.00297785	1.39823e-10	1.65054e-10	1.65985e-10
				0.604	1.00687e-05	0.00187849	1.206	2.0104e-05	0.00298279	1.40055e-10	1.65328e-10	1.6626e-10
				0.605	1.00853e-05	0.0018816	1.209	2.0154e-05	0.00299021	1.40287e-10	1.65601e-10	1.66674e-10
				0.606	1.0102e-05	0.00188471	1.21	2.01707e-05	0.00299269	1.40519e-10	1.65875e-10	1.66812e-10
				0.607	1.01187e-05	0.00188782	1.212	2.0204e-05	0.00299763	1.40751e-10	1.66149e-10	1.67087e-10
				0.608	1.01354e-05	0.00189093	1.214	2.02374e-05	0.00300258	1.40983e-10	1.66423e-10	1.67363e-10
				0.609	1.0152e-05	0.00189404	1.217	2.02874e-05	0.00301	1.41215e-10	1.66696e-10	1.67777e-10
				0.61	1.01687e-05	0.00189715	1.218	2.03041e-05	0.00301247	1.41447e-10	1.6697e-10	1.67915e-10
				0.611	1.01854e-05	0.00190026	1.22	2.03374e-05	0.00301742	1.41678e-10	1.67244e-10	1.6819e-10
				0.612	1.0202e-05	0.00190337	1.223	2.03874e-05	0.00302484	1.4191e-10	1.67517e-10	1.68604e-10
				0.613	1.02187e-05	0.00190648	1.224	2.04041e-05	0.00302731	1.42142e-10	1.67791e-10	1.68742e-10
				0.614	1.02354e-05	0.00190959	1.226	2.04374e-05	0.00303226	1.42374e-10	1.68065e-10	1.69017e-10
				0.615	1.02521e-05	0.0019127	1.229	2.04874e-05	0.00303968	1.42606e-10	1.68339e-10	1.69431e-10
				0.616	1.02687e-05	0.00191581	1.23	2.05041e-05	0.00304215	1.42838e-10	1.68612e-10	1.69569e-10
				0.617	1.02854e-05	0.00191892	1.232	2.05374e-05	0.0030471	1.4307e-10	1.68886e-10	1.69845e-10
				0.618	1.03021e-05	0.00192203	1.235	2.05875e-05	0.00305452	1.43302e-10	1.6916e-10	1.70258e-10
				0.619	1.03187e-05	0.00192514	1.237	2.06208e-05	0.00305946	1.43534e-10	1.69434e-10	1.70534e-10
				0.62	1.03354e-05	0.00192825	1.239	2.06541e-05	0.00306441	1.43765e-10	1.69707e-10	1.7081e-10
				0.621	1.03521e-05	0.00193136	1.241	2.06875e-05	0.00306936	1.43997e-10	1.69981e-10	1.71085e-10
				0.622	1.03687e-05	0.00193447	1.242	2.07041e-05	0.00307183	1.44229e-10	1.70255e-10	1.71223e-10
				0.623	1.03854e-05	0.00193758	1.244	2.07375e-05	0.00307678	1.44461e-10	1.70528e-10	1.71499e-10
				0.624	1.04021e-05	0.00194069	1.247	2.07875e-05	0.0030842	1.44693e-10	1.70802e-10	1.71913e-10
				0.625	1.04188e-05	0.0019438	1.248	2.08042e-05	0.00308667	1.44925e-10	1.71076e-10	1.7205e-10
				0.626	1.04354e-05	0.00194691	1.251	2.08542e-05	0.00309409	1.45157e-10	1.7135e-10	1.72464e-10
				0.627	1.04521e-05	0.00195002	1.253	2.08875e-05	0.00309904	1.45389e-10	1.71623e-10	1.7274e-10
				0.628	1.04688e-05	0.00195313	1.254	2.09042e-05	0.00310151	1.4562e-10	1.71897e-10	1.72878e-10
				0.629	1.04854e-05	0.00195624	1.256	2.09375e-05	0.00310646	1.45852e-10	1.72171e-10	1.73153e-10
				0.63	1.05021e-05	0.00195935	1.259	2.09875e-05	0.00311388	1.46084e-10	1.72444e-10	1.73567e-10
				0.631	1.05188e-05	0.00196246	1.261	2.10209e-05	0.00311882	1.46316e-10	1.72718e-10	1.73843e-10
				0.632	1.05354e-05	0.00196557	1.262	2.10375e-05	0.0031213	1.46548e-10	1.72992e-10	1.7398e-10
				0.633	1.05521e-05	0.00196868	1.265	2.10876e-05	0.00312872	1.4678e-10	1.73266e-10	1.74394e-10
				0.634	1.05688e-05	0.00197179	1.266	2.11042e-05	0.00313119	1.47012e-10	1.73539e-10	1.74532e-10
				0.635	1.05855e-05	0.0019749	1.269	2.11542e-05	0.00313861	1.47244e-10	1.73813e-10	1.74945e-10
				0.636	1.06021e-05	0.00197801	1.27	2.11709e-05	0.00314108	1.47475e-10	1.74087e-10	1.75083e-10
				0.637	1.06188e-05	0.00198112	1.273	2.12209e-05	0.0031485	1.47707e-10	1.74361e-10	1.75497e-10
				0.638	1.06355e-05	0.00198423	1.274	2.12376e-05	0.00315098	1.47939e-10	1.74634e-10	1.75635e-10
				0.639	1.06521e-05	0.00198734	1.277	2.12876e-05	0.0031584	1.48171e-10	1.74908e-10	1.76048e-10
				0.64	1.06688e-05	0.00199045	1.279	2.13209e-05	0.00316334	1.48403e-10	1.75182e-10	1.76324e-10
				0.641	1.06855e-05	0.00199356	1.281	2.13543e-05	0.00316829	1.48635e-10	1.75455e-10	1.766e-10
				0.642	1.07021e-05	0.00199667	1.283	2.13876e-05	0.00317324	1.48867e-10	1.75729e-10	1.76876e-10
				0.643	1.07188e-05	0.00199978	1.284	2.14043e-05	0.00317571	1.49099e-10	1.76003e-10	1.77013e-10
				0.644	1.07355e-05	0.00200289	1.287	2.14543e-05	0.00318313	1.49331e-10	1.76277e-10	1.77427e-10
				0.645	1.07522e-05	0.002006	1.288	2.1471e-05	0.0031856	1.49562e-10	1.7655e-10	1.77565e-10
				0.646	1.07688e-05	0.00200911	1.291	2.1521e-05	0.00319302	1.49794e-10	1.76824e-10	1.77978e-10
				0.647	1.07855e-05	0.00201222	1.292	2.15376e-05	0.0031955	1.50026e-10	1.77098e-10	1.78116e-10
				0.648	1.08022e-05	0.00201533	1.294	2.1571e-05	0.00320044	1.50258e-10	1.77371e-10	1.78392e-10
				0.649	1.08188e-05	0.00201844	1.297	2.1621e-05	0.00320786	1.5049e-10	1.77645e-10	1.78806e-10
				0.65	1.08355e-05	0.00202155	1.298	2.16377e-05	0.00321034	1.50722e-10	1.77919e-10	1.78943e-10
				0.651	1.08522e-05	0.00202466	1.301	2.16877e-05	0.00321776	1.50954e-10	1.78193e-10	1.79357e-10
				0.652	1.08688e-05	0.00202777	1.302	2.17043e-05	0.00322023	1.51186e-10	1.78466e-10	1.79495e-10
				0.653	1.08855e-05	0.00203088	1.303	2.1721e-05	0.0032227	1.51417e-10	1.7874e-10	1.79633e-10
				0.654	1.09022e-05	0.00203399	1.305	2.17543e-05	0.00322765	1.51649e-10	1.79014e-10	1.79908e-10
				0.655	1.09189e-05	0.0020371	1.308	2.18044e-05	0.00323507	1.51881e-10	1.79288e-10	1.80322e-10
				0.656	1.09355e-05	0.00204021	1.31	2.18377e-05	0.00324001	1.52113e-10	1.79561e-10	1.80598e-10
				0.657	1.09522e-05	0.00204332	1.312	2.1871e-05	0.00324496	1.52345e-10	1.79835e-10	1.80874e-10
				0.658	1.09689e-05	0.00204643	1.314	2.19044e-05	0.00324991	1.52577e-10	1.80109e-10	1.81149e-10
				0.659	1.09855e-05	0.00204954	1.317	2.19544e-05	0.00325733	1.52809e-10	1.80382e-10	1.81563e-10
				0.66	1.10022e-05	0.00205265	1.318	2.19711e-05	0.0032598	1.53041e-10	1.80656e-10	1.81701e-10
				0.661	1.10189e-05	0.00205576	1.321	2.20211e-05	0.00326722	1.53272e-10	1.8093e-10	1.82114e-10
				0.662	1.10355e-05	0.00205887	1.323	2.20544e-05	0.00327217	1.53504e-10	1.81204e-10	1.8239e-10
				0.663	1.10522e-05	0.00206198	1.325	2.20878e-05	0.00327711	1.53736e-10	1.81477e-10	1.82666e-10
				0.664	1.10689e-05	0.00206509	1.326	2.21044e-05	0.00327959	1.53968e-10	1.81751e-10	1.82804e-10
				0.665	1.10856e-05	0.0020682	1.328	2.21378e-05	0.00328453	1.542e-10	1.82025e-10	1.83079e-10
				0.666	1.11022e-05	0.00207131	1.329	2.21544e-05	0.00328701	1.54432e-10	1.82298e-10	1.83217e-10
				0.667	1.11189e-05	0.00207442	1.332	2.22044e-05	0.00329443	1.54664e-10	1.82572e-10	1.83631e-10
				0.668	1.11356e-05	0.00207753	1.333	2.22211e-05	0.0032969	1.54896e-10	1.82846e-10	1.83769e-10
				0.669	1.11522e-05	0.00208064	1.336	2.22711e-05	0.00330432	1.55128e-10	1.8312e-10	1.84182e-10
				0.67	1.11689e-05	0.00208375	1.337	2.22878e-05	0.00330679	1.55359e-10	1.83393e-10	1.8432e-10
				0.671	1.11856e-05	0.00208686	1.338	2.23045e-05	0.00330927	1.55591e-10	1.83667e-10	1.84458e-10
				0.672	1.12022e-05	0.00208997	1.34	2.23378e-05	0.00331421	1.55823e-10	1.83941e-10	1.84734e-10
				0.673	1.12189e-05	0.00209308	1.341	2.23545e-05	0.00331669	1.56055e-10	1.84215e-10	1.84871e-10
				0.674	1.12356e-05	0.00209619	1.344	2.24045e-05	0.00332411	1.56287e-10	1.84488e-10	1.85285e-10
				0.675	1.12523e-05	0.0020993	1.347	2.24545e-05	0.00333153	1.56519e-10	1.84762e-10	1.85699e-10
				0.676	1.12689e-05	0.00210241	1.349	2.24878e-05	0.00333647	1.56751e-10	1.85036e-10	1.85974e-10
				0.677	1.12856e-05	0.00210552	1.35	2.25045e-05	0.00333895	1.56983e-10	1.85309e-10	1.86112e-10
				0.678	1.13023e-05	0.00210863	1.354	2.25712e-05	0.00334884	1.57214e-10	1.85583e-10	1.86664e-10
				0.679	1.13189e-05	0.00211174	1.355	2.25879e-05	0.00335131	1.57446e-10	1.85857e-10	1.86802e-10
				0.68	1.13356e-05	0.00211485	1.358	2.26379e-05	0.00335873	1.57678e-10	1.86131e-10	1.87215e-10
				0.681	1.13523e-05	0.00211796	1.361	2.26879e-05	0.00336615	1.5791e-10	1.86404e-10	1.87629e-10
				0.682	1.13689e-05	0.00212107	1.363	2.27212e-05	0.0033711	1.58142e-10	1.86678e-10	1.87904e-10
				0.683	1.13856e-05	0.00212418	1.365	2.27546e-05	0.00337605	1.58374e-10	1.86952e-10	1.8818e-10
				0.684	1.14023e-05	0.00212729	1.366	2.27712e-05	0.00337852	1.58606e-10	1.87225e-10	1.88318e-10
				0.685	1.1419e-05	0.0021304	1.369	2.28212e-05	0.00338594	1.58838e-10	1.87499e-10	1.88732e-10
				0.686	1.14356e-05	0.00213351	1.37	2.28379e-05	0.00338841	1.59069e-10	1.87773e-10	1.88869e-10
				0.687	1.14523e-05	0.00213662	1.371	2.28546e-05	0.00339089	1.59301e-10	1.88047e-10	1.89007e-10
				0.688	1.1469e-05	0.00213973	1.373	2.28879e-05	0.00339583	1.59533e-10	1.8832e-10	1.89283e-10
				0.689	1.14856e-05	0.00214284	1.375	2.29213e-05	0.00340078	1.59765e-10	1.88594e-10	1.89559e-10
				0.69	1.15023e-05	0.00214595	1.378	2.29713e-05	0.0034082	1.59997e-10	1.88868e-10	1.89972e-10
				0.691	1.1519e-05	0.00214906	1.379	2.29879e-05	0.00341067	1.60229e-10	1.89141e-10	1.9011e-10
				0.692	1.15356e-05	0.00215217	1.381	2.30213e-05	0.00341562	1.60461e-10	1.89415e-10	1.90386e-10
				0.693	1.15523e-05	0.00215528	1.383	2.30546e-05	0.00342057	1.60693e-10	1.89689e-10	1.90662e-10
				0.694	1.1569e-05	0.00215839	1.386	2.31046e-05	0.00342799	1.60925e-10	1.89963e-10	1.91075e-10
				0.695	1.15856e-05	0.0021615	1.388	2.3138e-05	0.00343293	1.61156e-10	1.90236e-10	1.91351e-10
				0.696	1.16023e-05	0.00216461	1.389	2.31546e-05	0.00343541	1.61388e-10	1.9051e-10	1.91489e-10
				0.697	1.1619e-05	0.00216772	1.392	2.32046e-05	0.00344282	1.6162e-10	1.90784e-10	1.91902e-10
				0.698	1.16357e-05	0.00217083	1.395	2.32547e-05	0.00345024	1.61852e-10	1.91058e-10	1.92316e-10
				0.699	1.16523e-05	0.00217394	1.397	2.3288e-05	0.00345519	1.62084e-10	1.91331e-10	1.92592e-10
				0.7	1.1669e-05	0.00217705	1.399	2.33213e-05	0.00346014	1.62316e-10	1.91605e-10	1.92867e-10
				0.701	1.16857e-05	0.00218016	1.4	2.3338e-05	0.00346261	1.62548e-10	1.91879e-10	1.93005e-10
				0.702	1.17023e-05	0.00218327	1.401	2.33547e-05	0.00346508	1.6278e-10	1.92152e-10	1.93143e-10
				0.703	1.1719e-05	0.00218638	1.403	2.3388e-05	0.00347003	1.63011e-10	1.92426e-10	1.93419e-10
				0.704	1.17357e-05	0.00218949	1.405	2.34214e-05	0.00347498	1.63243e-10	1.927e-10	1.93695e-10
				0.705	1.17524e-05	0.0021926	1.406	2.3438e-05	0.00347745	1.63475e-10	1.92974e-10	1.93832e-10
				0.706	1.1769e-05	0.00219571	1.408	2.34714e-05	0.0034824	1.63707e-10	1.93247e-10	1.94108e-10
				0.707	1.17857e-05	0.00219882	1.41	2.35047e-05	0.00348734	1.63939e-10	1.93521e-10	1.94384e-10
				0.708	1.18024e-05	0.00220193	1.412	2.3538e-05	0.00349229	1.64171e-10	1.93795e-10	1.9466e-10
				0.709	1.1819e-05	0.00220504	1.414	2.35714e-05	0.00349724	1.64403e-10	1.94068e-10	1.94935e-10
				0.71	1.18357e-05	0.00220815	1.417	2.36214e-05	0.00350466	1.64635e-10	1.94342e-10	1.95349e-10
				0.711	1.18524e-05	0.00221126	1.419	2.36547e-05	0.0035096	1.64866e-10	1.94616e-10	1.95625e-10
				0.712	1.1869e-05	0.00221437	1.421	2.36881e-05	0.00351455	1.65098e-10	1.9489e-10	1.959e-10
				0.713	1.18857e-05	0.00221748	1.423	2.37214e-05	0.0035195	1.6533e-10	1.95163e-10	1.96176e-10
				0.714	1.19024e-05	0.00222059	1.425	2.37548e-05	0.00352444	1.65562e-10	1.95437e-10	1.96452e-10
				0.715	1.19191e-05	0.0022237	1.427	2.37881e-05	0.00352939	1.65794e-10	1.95711e-10	1.96728e-10
				0.716	1.19357e-05	0.00222681	1.428	2.38048e-05	0.00353186	1.66026e-10	1.95985e-10	1.96865e-10
				0.717	1.19524e-05	0.00222992	1.43	2.38381e-05	0.00353681	1.66258e-10	1.96258e-10	1.97141e-10
				0.718	1.19691e-05	0.00223303	1.432	2.38714e-05	0.00354176	1.6649e-10	1.96532e-10	1.97417e-10
				0.719	1.19857e-05	0.00223614	1.434	2.39048e-05	0.0035467	1.66722e-10	1.96806e-10	1.97693e-10
				0.72	1.20024e-05	0.00223925	1.437	2.39548e-05	0.00355412	1.66953e-10	1.97079e-10	1.98106e-10
				0.721	1.20191e-05	0.00224236	1.438	2.39715e-05	0.0035566	1.67185e-10	1.97353e-10	1.98244e-10
				0.722	1.20357e-05	0.00224547	1.44	2.40048e-05	0.00356154	1.67417e-10	1.97627e-10	1.9852e-10
				0.723	1.20524e-05	0.00224858	1.443	2.40548e-05	0.00356896	1.67649e-10	1.97901e-10	1.98933e-10
				0.724	1.20691e-05	0.00225169	1.445	2.40882e-05	0.00357391	1.67881e-10	1.98174e-10	1.99209e-10
				0.725	1.20858e-05	0.0022548	1.448	2.41382e-05	0.00358133	1.68113e-10	1.98448e-10	1.99623e-10
				0.726	1.21024e-05	0.00225791	1.449	2.41548e-05	0.0035838	1.68345e-10	1.98722e-10	1.9976e-10
				0.727	1.21191e-05	0.00226102	1.45	2.41715e-05	0.00358628	1.68577e-10	1.98995e-10	1.99898e-10
				0.728	1.21358e-05	0.00226413	1.452	2.42048e-05	0.00359122	1.68808e-10	1.99269e-10	2.00174e-10
				0.729	1.21524e-05	0.00226724	1.454	2.42382e-05	0.00359617	1.6904e-10	1.99543e-10	2.0045e-10
				0.73	1.21691e-05	0.00227035	1.456	2.42715e-05	0.00360112	1.69272e-10	1.99817e-10	2.00725e-10
				0.731	1.21858e-05	0.00227346	1.458	2.43049e-05	0.00360606	1.69504e-10	2.0009e-10	2.01001e-10
				0.732	1.22024e-05	0.00227657	1.461	2.43549e-05	0.00361348	1.69736e-10	2.00364e-10	2.01415e-10
				0.733	1.22191e-05	0.00227968	1.463	2.43882e-05	0.00361843	1.69968e-10	2.00638e-10	2.0169e-10
				0.734	1.22358e-05	0.00228279	1.466	2.44382e-05	0.00362585	1.702e-10	2.00912e-10	2.02104e-10
				0.735	1.22525e-05	0.0022859	1.467	2.44549e-05	0.00362832	1.70432e-10	2.01185e-10	2.02242e-10
				0.736	1.22691e-05	0.00228901	1.469	2.44882e-05	0.00363327	1.70663e-10	2.01459e-10	2.02518e-10
				0.737	1.22858e-05	0.00229213	1.47	2.45049e-05	0.00363574	1.70895e-10	2.01733e-10	2.02656e-10
				0.738	1.23025e-05	0.00229524	1.473	2.45549e-05	0.00364316	1.71127e-10	2.02006e-10	2.03069e-10
				0.739	1.23191e-05	0.00229835	1.475	2.45883e-05	0.00364811	1.71359e-10	2.0228e-10	2.03345e-10
				0.74	1.23358e-05	0.00230146	1.478	2.46383e-05	0.00365553	1.71591e-10	2.02554e-10	2.03758e-10
				0.741	1.23525e-05	0.00230457	1.48	2.46716e-05	0.00366047	1.71823e-10	2.02828e-10	2.04034e-10
				0.742	1.23691e-05	0.00230768	1.482	2.47049e-05	0.00366542	1.72055e-10	2.03101e-10	2.0431e-10
				0.743	1.23858e-05	0.00231079	1.483	2.47216e-05	0.00366789	1.72287e-10	2.03375e-10	2.04448e-10
				0.744	1.24025e-05	0.0023139	1.485	2.4755e-05	0.00367284	1.72518e-10	2.03649e-10	2.04723e-10
				0.745	1.24192e-05	0.00231701	1.488	2.4805e-05	0.00368026	1.7275e-10	2.03922e-10	2.05137e-10
				0.746	1.24358e-05	0.00232012	1.49	2.48383e-05	0.00368521	1.72982e-10	2.04196e-10	2.05413e-10
				0.747	1.24525e-05	0.00232323	1.492	2.48716e-05	0.00369015	1.73214e-10	2.0447e-10	2.05688e-10
				0.748	1.24692e-05	0.00232634	1.493	2.48883e-05	0.00369263	1.73446e-10	2.04744e-10	2.05826e-10
				0.749	1.24858e-05	0.00232945	1.495	2.49217e-05	0.00369757	1.73678e-10	2.05017e-10	2.06102e-10
				0.75	1.25025e-05	0.00233256	1.499	2.49883e-05	0.00370747	1.7391e-10	2.05291e-10	2.06653e-10
				0.751	1.25192e-05	0.00233567	1.5	2.5005e-05	0.00370994	1.74142e-10	2.05565e-10	2.06791e-10
				0.752	1.25358e-05	0.00233878	1.501	2.50217e-05	0.00371241	1.74374e-10	2.05838e-10	2.06929e-10
				0.753	1.25525e-05	0.00234189	1.504	2.50717e-05	0.00371983	1.74605e-10	2.06112e-10	2.07343e-10
				0.754	1.25692e-05	0.002345	1.507	2.51217e-05	0.00372725	1.74837e-10	2.06386e-10	2.07756e-10
				0.755	1.25859e-05	0.00234811	1.508	2.51384e-05	0.00372973	1.75069e-10	2.0666e-10	2.07894e-10
				0.756	1.26025e-05	0.00235122	1.51	2.51717e-05	0.00373467	1.75301e-10	2.06933e-10	2.0817e-10
				0.757	1.26192e-05	0.00235433	1.512	2.5205e-05	0.00373962	1.75533e-10	2.07207e-10	2.08446e-10
				0.758	1.26359e-05	0.00235744	1.514	2.52384e-05	0.00374457	1.75765e-10	2.07481e-10	2.08721e-10
				0.759	1.26525e-05	0.00236055	1.517	2.52884e-05	0.00375199	1.75997e-10	2.07755e-10	2.09135e-10
				0.76	1.26692e-05	0.00236366	1.519	2.53217e-05	0.00375693	1.76229e-10	2.08028e-10	2.09411e-10
				0.761	1.26859e-05	0.00236677	1.521	2.53551e-05	0.00376188	1.7646e-10	2.08302e-10	2.09686e-10
				0.762	1.27025e-05	0.00236988	1.523	2.53884e-05	0.00376683	1.76692e-10	2.08576e-10	2.09962e-10
				0.763	1.27192e-05	0.00237299	1.525	2.54218e-05	0.00377177	1.76924e-10	2.08849e-10	2.10238e-10
				0.764	1.27359e-05	0.0023761	1.526	2.54384e-05	0.00377425	1.77156e-10	2.09123e-10	2.10376e-10
				0.765	1.27526e-05	0.00237921	1.529	2.54884e-05	0.00378167	1.77388e-10	2.09397e-10	2.10789e-10
				0.766	1.27692e-05	0.00238232	1.53	2.55051e-05	0.00378414	1.7762e-10	2.09671e-10	2.10927e-10
				0.767	1.27859e-05	0.00238543	1.531	2.55218e-05	0.00378661	1.77852e-10	2.09944e-10	2.11065e-10
				0.768	1.28026e-05	0.00238854	1.532	2.55384e-05	0.00378909	1.78084e-10	2.10218e-10	2.11203e-10
				0.769	1.28192e-05	0.00239165	1.535	2.55885e-05	0.00379651	1.78315e-10	2.10492e-10	2.11616e-10
				0.77	1.28359e-05	0.00239476	1.538	2.56385e-05	0.00380393	1.78547e-10	2.10765e-10	2.1203e-10
				0.771	1.28526e-05	0.00239787	1.539	2.56551e-05	0.0038064	1.78779e-10	2.11039e-10	2.12168e-10
				0.772	1.28692e-05	0.00240098	1.541	2.56885e-05	0.00381135	1.79011e-10	2.11313e-10	2.12444e-10
				0.773	1.28859e-05	0.00240409	1.544	2.57385e-05	0.00381877	1.79243e-10	2.11587e-10	2.12857e-10
				0.774	1.29026e-05	0.0024072	1.547	2.57885e-05	0.00382619	1.79475e-10	2.1186e-10	2.13271e-10
				0.775	1.29193e-05	0.00241031	1.548	2.58052e-05	0.00382866	1.79707e-10	2.12134e-10	2.13409e-10
				0.776	1.29359e-05	0.00241342	1.551	2.58552e-05	0.00383608	1.79939e-10	2.12408e-10	2.13822e-10
				0.777	1.29526e-05	0.00241653	1.553	2.58885e-05	0.00384103	1.80171e-10	2.12682e-10	2.14098e-10
				0.778	1.29693e-05	0.00241964	1.554	2.59052e-05	0.0038435	1.80402e-10	2.12955e-10	2.14236e-10
				0.779	1.29859e-05	0.00242275	1.555	2.59218e-05	0.00384597	1.80634e-10	2.13229e-10	2.14374e-10
				0.78	1.30026e-05	0.00242586	1.557	2.59552e-05	0.00385092	1.80866e-10	2.13503e-10	2.14649e-10
				0.781	1.30193e-05	0.00242897	1.559	2.59885e-05	0.00385586	1.81098e-10	2.13776e-10	2.14925e-10
				0.782	1.30359e-05	0.00243208	1.561	2.60219e-05	0.00386081	1.8133e-10	2.1405e-10	2.15201e-10
				0.783	1.30526e-05	0.00243519	1.562	2.60385e-05	0.00386328	1.81562e-10	2.14324e-10	2.15339e-10
				0.784	1.30693e-05	0.0024383	1.566	2.61052e-05	0.00387318	1.81794e-10	2.14598e-10	2.1589e-10
				0.785	1.3086e-05	0.00244141	1.568	2.61386e-05	0.00387812	1.82026e-10	2.14871e-10	2.16166e-10
				0.786	1.31026e-05	0.00244452	1.569	2.61552e-05	0.0038806	1.82257e-10	2.15145e-10	2.16304e-10
				0.787	1.31193e-05	0.00244763	1.572	2.62052e-05	0.00388802	1.82489e-10	2.15419e-10	2.16717e-10
				0.788	1.3136e-05	0.00245074	1.573	2.62219e-05	0.00389049	1.82721e-10	2.15692e-10	2.16855e-10
				0.789	1.31526e-05	0.00245385	1.575	2.62553e-05	0.00389544	1.82953e-10	2.15966e-10	2.17131e-10
				0.79	1.31693e-05	0.00245696	1.577	2.62886e-05	0.00390038	1.83185e-10	2.1624e-10	2.17407e-10
				0.791	1.3186e-05	0.00246007	1.578	2.63053e-05	0.00390286	1.83417e-10	2.16514e-10	2.17545e-10
				0.792	1.32026e-05	0.00246318	1.58	2.63386e-05	0.0039078	1.83649e-10	2.16787e-10	2.1782e-10
				0.793	1.32193e-05	0.00246629	1.583	2.63886e-05	0.00391522	1.83881e-10	2.17061e-10	2.18234e-10
				0.794	1.3236e-05	0.0024694	1.587	2.64553e-05	0.00392512	1.84112e-10	2.17335e-10	2.18785e-10
				0.795	1.32527e-05	0.00247251	1.589	2.64886e-05	0.00393006	1.84344e-10	2.17609e-10	2.19061e-10
				0.796	1.32693e-05	0.00247562	1.591	2.6522e-05	0.00393501	1.84576e-10	2.17882e-10	2.19337e-10
				0.797	1.3286e-05	0.00247873	1.592	2.65386e-05	0.00393748	1.84808e-10	2.18156e-10	2.19475e-10
				0.798	1.33027e-05	0.00248184	1.594	2.6572e-05	0.00394243	1.8504e-10	2.1843e-10	2.1975e-10
				0.799	1.33193e-05	0.00248495	1.596	2.66053e-05	0.00394738	1.85272e-10	2.18703e-10	2.20026e-10
				0.8	1.3336e-05	0.00248806	1.598	2.66387e-05	0.00395232	1.85504e-10	2.18977e-10	2.20302e-10
				0.801	1.33527e-05	0.00249117	1.599	2.66553e-05	0.0039548	1.85736e-10	2.19251e-10	2.2044e-10
				0.802	1.33693e-05	0.00249428	1.6	2.6672e-05	0.00395727	1.85968e-10	2.19525e-10	2.20577e-10
				0.803	1.3386e-05	0.00249739	1.602	2.67053e-05	0.00396222	1.86199e-10	2.19798e-10	2.20853e-10
				0.804	1.34027e-05	0.0025005	1.605	2.67554e-05	0.00396964	1.86431e-10	2.20072e-10	2.21267e-10
				0.805	1.34194e-05	0.00250361	1.607	2.67887e-05	0.00397458	1.86663e-10	2.20346e-10	2.21542e-10
				0.806	1.3436e-05	0.00250672	1.609	2.6822e-05	0.00397953	1.86895e-10	2.20619e-10	2.21818e-10
				0.807	1.34527e-05	0.00250983	1.613	2.68887e-05	0.00398942	1.87127e-10	2.20893e-10	2.2237e-10
				0.808	1.34694e-05	0.00251294	1.614	2.69054e-05	0.0039919	1.87359e-10	2.21167e-10	2.22507e-10
				0.809	1.3486e-05	0.00251605	1.615	2.69221e-05	0.00399437	1.87591e-10	2.21441e-10	2.22645e-10
				0.81	1.35027e-05	0.00251916	1.618	2.69721e-05	0.00400179	1.87823e-10	2.21714e-10	2.23059e-10
				0.811	1.35194e-05	0.00252227	1.62	2.70054e-05	0.00400674	1.88054e-10	2.21988e-10	2.23335e-10
				0.812	1.3536e-05	0.00252538	1.623	2.70554e-05	0.00401416	1.88286e-10	2.22262e-10	2.23748e-10
				0.813	1.35527e-05	0.00252849	1.634	2.72388e-05	0.00404136	1.88518e-10	2.22535e-10	2.25265e-10
				0.814	1.35694e-05	0.0025316	1.626	2.71054e-05	0.00402158	1.8875e-10	2.22809e-10	2.24162e-10
				0.815	1.35861e-05	0.00253471	1.628	2.71388e-05	0.00402652	1.88982e-10	2.23083e-10	2.24438e-10
				0.816	1.36027e-05	0.00253782	1.63	2.71721e-05	0.00403147	1.89214e-10	2.23357e-10	2.24713e-10
				0.817	1.36194e-05	0.00254093	1.631	2.71888e-05	0.00403394	1.89446e-10	2.2363e-10	2.24851e-10
				0.818	1.36361e-05	0.00254404	1.634	2.72388e-05	0.00404136	1.89678e-10	2.23904e-10	2.25265e-10
				0.819	1.36527e-05	0.00254715	1.636	2.72721e-05	0.00404631	1.89909e-10	2.24178e-10	2.2554e-10
				0.82	1.36694e-05	0.00255026	1.638	2.73055e-05	0.00405126	1.90141e-10	2.24452e-10	2.25816e-10
				0.821	1.36861e-05	0.00255337	1.64	2.73388e-05	0.0040562	1.90373e-10	2.24725e-10	2.26092e-10
				0.822	1.37027e-05	0.00255648	1.642	2.73721e-05	0.00406115	1.90605e-10	2.24999e-10	2.26368e-10
				0.823	1.37194e-05	0.00255959	1.644	2.74055e-05	0.00406609	1.90837e-10	2.25273e-10	2.26643e-10
				0.824	1.37361e-05	0.0025627	1.646	2.74388e-05	0.00407104	1.91069e-10	2.25546e-10	2.26919e-10
				0.825	1.37527e-05	0.00256581	1.648	2.74722e-05	0.00407599	1.91301e-10	2.2582e-10	2.27195e-10
				0.826	1.37694e-05	0.00256892	1.651	2.75222e-05	0.00408341	1.91533e-10	2.26094e-10	2.27608e-10
				0.827	1.37861e-05	0.00257203	1.653	2.75555e-05	0.00408835	1.91765e-10	2.26368e-10	2.27884e-10
				0.828	1.38028e-05	0.00257514	1.655	2.75889e-05	0.0040933	1.91996e-10	2.26641e-10	2.2816e-10
				0.829	1.38194e-05	0.00257825	1.657	2.76222e-05	0.00409825	1.92228e-10	2.26915e-10	2.28436e-10
				0.83	1.38361e-05	0.00258136	1.659	2.76555e-05	0.00410319	1.9246e-10	2.27189e-10	2.28711e-10
				0.831	1.38528e-05	0.00258447	1.661	2.76889e-05	0.00410814	1.92692e-10	2.27462e-10	2.28987e-10
				0.832	1.38694e-05	0.00258758	1.663	2.77222e-05	0.00411309	1.92924e-10	2.27736e-10	2.29263e-10
				0.833	1.38861e-05	0.00259069	1.665	2.77556e-05	0.00411803	1.93156e-10	2.2801e-10	2.29538e-10
				0.834	1.39028e-05	0.0025938	1.666	2.77722e-05	0.00412051	1.93388e-10	2.28284e-10	2.29676e-10
				0.835	1.39195e-05	0.00259691	1.669	2.78222e-05	0.00412793	1.9362e-10	2.28557e-10	2.3009e-10
				0.836	1.39361e-05	0.00260002	1.671	2.78556e-05	0.00413287	1.93851e-10	2.28831e-10	2.30366e-10
				0.837	1.39528e-05	0.00260313	1.672	2.78722e-05	0.00413535	1.94083e-10	2.29105e-10	2.30503e-10
				0.838	1.39695e-05	0.00260624	1.674	2.79056e-05	0.00414029	1.94315e-10	2.29379e-10	2.30779e-10
				0.839	1.39861e-05	0.00260935	1.677	2.79556e-05	0.00414771	1.94547e-10	2.29652e-10	2.31193e-10
				0.84	1.40028e-05	0.00261246	1.678	2.79723e-05	0.00415019	1.94779e-10	2.29926e-10	2.31331e-10
				0.841	1.40195e-05	0.00261557	1.68	2.80056e-05	0.00415513	1.95011e-10	2.302e-10	2.31606e-10
				0.842	1.40361e-05	0.00261868	1.682	2.80389e-05	0.00416008	1.95243e-10	2.30473e-10	2.31882e-10
				0.843	1.40528e-05	0.00262179	1.685	2.8089e-05	0.0041675	1.95475e-10	2.30747e-10	2.32296e-10
				0.844	1.40695e-05	0.0026249	1.687	2.81223e-05	0.00417245	1.95706e-10	2.31021e-10	2.32571e-10
				0.845	1.40862e-05	0.00262801	1.688	2.8139e-05	0.00417492	1.95938e-10	2.31295e-10	2.32709e-10
				0.846	1.41028e-05	0.00263112	1.691	2.8189e-05	0.00418234	1.9617e-10	2.31568e-10	2.33123e-10
				0.847	1.41195e-05	0.00263423	1.692	2.82056e-05	0.00418481	1.96402e-10	2.31842e-10	2.33261e-10
				0.848	1.41362e-05	0.00263734	1.695	2.82557e-05	0.00419223	1.96634e-10	2.32116e-10	2.33674e-10
				0.849	1.41528e-05	0.00264045	1.696	2.82723e-05	0.00419471	1.96866e-10	2.32389e-10	2.33812e-10
				0.85	1.41695e-05	0.00264356	1.699	2.83223e-05	0.00420213	1.97098e-10	2.32663e-10	2.34226e-10
				0.851	1.41862e-05	0.00264667	1.701	2.83557e-05	0.00420707	1.9733e-10	2.32937e-10	2.34501e-10
				0.852	1.42028e-05	0.00264978	1.702	2.83723e-05	0.00420955	1.97562e-10	2.33211e-10	2.34639e-10
				0.853	1.42195e-05	0.00265289	1.705	2.84224e-05	0.00421697	1.97793e-10	2.33484e-10	2.35053e-10
				0.854	1.42362e-05	0.002656	1.707	2.84557e-05	0.00422191	1.98025e-10	2.33758e-10	2.35329e-10
				0.855	1.42529e-05	0.00265911	1.708	2.84724e-05	0.00422439	1.98257e-10	2.34032e-10	2.35466e-10
				0.856	1.42695e-05	0.00266222	1.711	2.85224e-05	0.00423181	1.98489e-10	2.34306e-10	2.3588e-10
				0.857	1.42862e-05	0.00266533	1.713	2.85557e-05	0.00423675	1.98721e-10	2.34579e-10	2.36156e-10
				0.858	1.43029e-05	0.00266844	1.715	2.85891e-05	0.0042417	1.98953e-10	2.34853e-10	2.36431e-10
				0.859	1.43195e-05	0.00267155	1.716	2.86057e-05	0.00424417	1.99185e-10	2.35127e-10	2.36569e-10
				0.86	1.43362e-05	0.00267466	1.718	2.86391e-05	0.00424912	1.99417e-10	2.354e-10	2.36845e-10
				0.861	1.43529e-05	0.00267777	1.72	2.86724e-05	0.00425407	1.99648e-10	2.35674e-10	2.37121e-10
				0.862	1.43695e-05	0.00268088	1.723	2.87224e-05	0.00426149	1.9988e-10	2.35948e-10	2.37534e-10
				0.863	1.43862e-05	0.00268399	1.724	2.87391e-05	0.00426396	2.00112e-10	2.36222e-10	2.37672e-10
				0.864	1.44029e-05	0.0026871	1.727	2.87891e-05	0.00427138	2.00344e-10	2.36495e-10	2.38086e-10
				0.865	1.44196e-05	0.00269021	1.729	2.88224e-05	0.00427632	2.00576e-10	2.36769e-10	2.38361e-10
				0.866	1.44362e-05	0.00269332	1.73	2.88391e-05	0.0042788	2.00808e-10	2.37043e-10	2.38499e-10
				0.867	1.44529e-05	0.00269643	1.733	2.88891e-05	0.00428622	2.0104e-10	2.37316e-10	2.38913e-10
				0.868	1.44696e-05	0.00269954	1.734	2.89058e-05	0.00428869	2.01272e-10	2.3759e-10	2.39051e-10
				0.869	1.44862e-05	0.00270265	1.736	2.89391e-05	0.00429364	2.01503e-10	2.37864e-10	2.39327e-10
				0.87	1.45029e-05	0.00270576	1.738	2.89725e-05	0.00429858	2.01735e-10	2.38138e-10	2.39602e-10
				0.871	1.45196e-05	0.00270887	1.739	2.89891e-05	0.00430106	2.01967e-10	2.38411e-10	2.3974e-10
				0.872	1.45362e-05	0.00271199	1.742	2.90391e-05	0.00430848	2.02199e-10	2.38685e-10	2.40154e-10
				0.873	1.45529e-05	0.0027151	1.743	2.90558e-05	0.00431095	2.02431e-10	2.38959e-10	2.40292e-10
				0.874	1.45696e-05	0.00271821	1.746	2.91058e-05	0.00431837	2.02663e-10	2.39233e-10	2.40705e-10
				0.875	1.45863e-05	0.00272132	1.748	2.91392e-05	0.00432332	2.02895e-10	2.39506e-10	2.40981e-10
				0.876	1.46029e-05	0.00272443	1.75	2.91725e-05	0.00432826	2.03127e-10	2.3978e-10	2.41257e-10
				0.877	1.46196e-05	0.00272754	1.752	2.92058e-05	0.00433321	2.03358e-10	2.40054e-10	2.41532e-10
				0.878	1.46363e-05	0.00273065	1.755	2.92559e-05	0.00434063	2.0359e-10	2.40327e-10	2.41946e-10
				0.879	1.46529e-05	0.00273376	1.756	2.92725e-05	0.0043431	2.03822e-10	2.40601e-10	2.42084e-10
				0.88	1.46696e-05	0.00273687	1.759	2.93225e-05	0.00435052	2.04054e-10	2.40875e-10	2.42497e-10
				0.881	1.46863e-05	0.00273998	1.761	2.93559e-05	0.00435547	2.04286e-10	2.41149e-10	2.42773e-10
				0.882	1.47029e-05	0.00274309	1.763	2.93892e-05	0.00436042	2.04518e-10	2.41422e-10	2.43049e-10
				0.883	1.47196e-05	0.0027462	1.764	2.94059e-05	0.00436289	2.0475e-10	2.41696e-10	2.43187e-10
				0.884	1.47363e-05	0.00274931	1.767	2.94559e-05	0.00437031	2.04982e-10	2.4197e-10	2.436e-10
				0.885	1.4753e-05	0.00275242	1.768	2.94726e-05	0.00437278	2.05214e-10	2.42243e-10	2.43738e-10
				0.886	1.47696e-05	0.00275553	1.771	2.95226e-05	0.0043802	2.05445e-10	2.42517e-10	2.44152e-10
				0.887	1.47863e-05	0.00275864	1.772	2.95392e-05	0.00438268	2.05677e-10	2.42791e-10	2.4429e-10
				0.888	1.4803e-05	0.00276175	1.775	2.95893e-05	0.0043901	2.05909e-10	2.43065e-10	2.44703e-10
				0.889	1.48196e-05	0.00276486	1.777	2.96226e-05	0.00439504	2.06141e-10	2.43338e-10	2.44979e-10
				0.89	1.48363e-05	0.00276797	1.779	2.96559e-05	0.00439999	2.06373e-10	2.43612e-10	2.45255e-10
				0.891	1.4853e-05	0.00277108	1.781	2.96893e-05	0.00440494	2.06605e-10	2.43886e-10	2.4553e-10
				0.892	1.48696e-05	0.00277419	1.783	2.97226e-05	0.00440988	2.06837e-10	2.44159e-10	2.45806e-10
				0.893	1.48863e-05	0.0027773	1.785	2.9756e-05	0.00441483	2.07069e-10	2.44433e-10	2.46082e-10
				0.894	1.4903e-05	0.00278041	1.786	2.97726e-05	0.0044173	2.073e-10	2.44707e-10	2.4622e-10
				0.895	1.49197e-05	0.00278352	1.788	2.9806e-05	0.00442225	2.07532e-10	2.44981e-10	2.46495e-10
				0.896	1.49363e-05	0.00278663	1.79	2.98393e-05	0.0044272	2.07764e-10	2.45254e-10	2.46771e-10
				0.897	1.4953e-05	0.00278974	1.791	2.9856e-05	0.00442967	2.07996e-10	2.45528e-10	2.46909e-10
				0.898	1.49697e-05	0.00279285	1.793	2.98893e-05	0.00443462	2.08228e-10	2.45802e-10	2.47185e-10
				0.899	1.49863e-05	0.00279596	1.796	2.99393e-05	0.00444204	2.0846e-10	2.46076e-10	2.47598e-10
				0.9	1.5003e-05	0.00279907	1.798	2.99727e-05	0.00444698	2.08692e-10	2.46349e-10	2.47874e-10
				0.901	1.50197e-05	0.00280218	1.801	3.00227e-05	0.0044544	2.08924e-10	2.46623e-10	2.48287e-10
				0.902	1.50363e-05	0.00280529	1.803	3.0056e-05	0.00445935	2.09155e-10	2.46897e-10	2.48563e-10
				0.903	1.5053e-05	0.0028084	1.804	3.00727e-05	0.00446182	2.09387e-10	2.4717e-10	2.48701e-10
				0.904	1.50697e-05	0.00281151	1.806	3.0106e-05	0.00446677	2.09619e-10	2.47444e-10	2.48977e-10
				0.905	1.50864e-05	0.00281462	1.809	3.0156e-05	0.00447419	2.09851e-10	2.47718e-10	2.4939e-10
				0.906	1.5103e-05	0.00281773	1.81	3.01727e-05	0.00447666	2.10083e-10	2.47992e-10	2.49528e-10
				0.907	1.51197e-05	0.00282084	1.811	3.01894e-05	0.00447914	2.10315e-10	2.48265e-10	2.49666e-10
				0.908	1.51364e-05	0.00282395	1.812	3.0206e-05	0.00448161	2.10547e-10	2.48539e-10	2.49804e-10
				0.909	1.5153e-05	0.00282706	1.815	3.02561e-05	0.00448903	2.10779e-10	2.48813e-10	2.50218e-10
				0.91	1.51697e-05	0.00283017	1.818	3.03061e-05	0.00449645	2.11011e-10	2.49086e-10	2.50631e-10
				0.911	1.51864e-05	0.00283328	1.819	3.03227e-05	0.00449892	2.11242e-10	2.4936e-10	2.50769e-10
				0.912	1.5203e-05	0.00283639	1.822	3.03727e-05	0.00450634	2.11474e-10	2.49634e-10	2.51183e-10
				0.913	1.52197e-05	0.0028395	1.825	3.04228e-05	0.00451376	2.11706e-10	2.49908e-10	2.51596e-10
				0.914	1.52364e-05	0.00284261	1.827	3.04561e-05	0.00451871	2.11938e-10	2.50181e-10	2.51872e-10
				0.915	1.52531e-05	0.00284572	1.829	3.04894e-05	0.00452365	2.1217e-10	2.50455e-10	2.52148e-10
				0.916	1.52697e-05	0.00284883	1.831	3.05228e-05	0.0045286	2.12402e-10	2.50729e-10	2.52423e-10
				0.917	1.52864e-05	0.00285194	1.833	3.05561e-05	0.00453355	2.12634e-10	2.51003e-10	2.52699e-10
				0.918	1.53031e-05	0.00285505	1.835	3.05894e-05	0.00453849	2.12866e-10	2.51276e-10	2.52975e-10
				0.919	1.53197e-05	0.00285816	1.837	3.06228e-05	0.00454344	2.13097e-10	2.5155e-10	2.5325e-10
				0.92	1.53364e-05	0.00286127	1.839	3.06561e-05	0.00454839	2.13329e-10	2.51824e-10	2.53526e-10
				0.921	1.53531e-05	0.00286438	1.841	3.06895e-05	0.00455333	2.13561e-10	2.52097e-10	2.53802e-10
				0.922	1.53697e-05	0.00286749	1.842	3.07061e-05	0.00455581	2.13793e-10	2.52371e-10	2.5394e-10
				0.923	1.53864e-05	0.0028706	1.844	3.07395e-05	0.00456075	2.14025e-10	2.52645e-10	2.54215e-10
				0.924	1.54031e-05	0.00287371	1.846	3.07728e-05	0.0045657	2.14257e-10	2.52919e-10	2.54491e-10
				0.925	1.54198e-05	0.00287682	1.849	3.08228e-05	0.00457312	2.14489e-10	2.53192e-10	2.54905e-10
				0.926	1.54364e-05	0.00287993	1.85	3.08395e-05	0.00457559	2.14721e-10	2.53466e-10	2.55043e-10
				0.927	1.54531e-05	0.00288304	1.851	3.08562e-05	0.00457807	2.14952e-10	2.5374e-10	2.55181e-10
				0.928	1.54698e-05	0.00288615	1.854	3.09062e-05	0.00458549	2.15184e-10	2.54013e-10	2.55594e-10
				0.929	1.54864e-05	0.00288926	1.857	3.09562e-05	0.00459291	2.15416e-10	2.54287e-10	2.56008e-10
				0.93	1.55031e-05	0.00289237	1.859	3.09895e-05	0.00459785	2.15648e-10	2.54561e-10	2.56283e-10
				0.931	1.55198e-05	0.00289548	1.861	3.10229e-05	0.0046028	2.1588e-10	2.54835e-10	2.56559e-10
				0.932	1.55364e-05	0.00289859	1.862	3.10395e-05	0.00460527	2.16112e-10	2.55108e-10	2.56697e-10
				0.933	1.55531e-05	0.0029017	1.864	3.10729e-05	0.00461022	2.16344e-10	2.55382e-10	2.56973e-10
				0.934	1.55698e-05	0.00290481	1.865	3.10896e-05	0.00461269	2.16576e-10	2.55656e-10	2.57111e-10
				0.935	1.55865e-05	0.00290792	1.868	3.11396e-05	0.00462011	2.16808e-10	2.5593e-10	2.57524e-10
				0.936	1.56031e-05	0.00291103	1.869	3.11562e-05	0.00462259	2.17039e-10	2.56203e-10	2.57662e-10
				0.937	1.56198e-05	0.00291414	1.872	3.12062e-05	0.00463001	2.17271e-10	2.56477e-10	2.58076e-10
				0.938	1.56365e-05	0.00291725	1.874	3.12396e-05	0.00463495	2.17503e-10	2.56751e-10	2.58351e-10
				0.939	1.56531e-05	0.00292036	1.876	3.12729e-05	0.0046399	2.17735e-10	2.57024e-10	2.58627e-10
				0.94	1.56698e-05	0.00292347	1.879	3.13229e-05	0.00464732	2.17967e-10	2.57298e-10	2.59041e-10
				0.941	1.56865e-05	0.00292658	1.88	3.13396e-05	0.00464979	2.18199e-10	2.57572e-10	2.59178e-10
				0.942	1.57031e-05	0.00292969	1.881	3.13563e-05	0.00465227	2.18431e-10	2.57846e-10	2.59316e-10
				0.943	1.57198e-05	0.0029328	1.883	3.13896e-05	0.00465721	2.18663e-10	2.58119e-10	2.59592e-10
				0.944	1.57365e-05	0.00293591	1.886	3.14396e-05	0.00466463	2.18894e-10	2.58393e-10	2.60006e-10
				0.945	1.57532e-05	0.00293902	1.888	3.1473e-05	0.00466958	2.19126e-10	2.58667e-10	2.60281e-10
				0.946	1.57698e-05	0.00294213	1.89	3.15063e-05	0.00467453	2.19358e-10	2.5894e-10	2.60557e-10
				0.947	1.57865e-05	0.00294524	1.892	3.15396e-05	0.00467947	2.1959e-10	2.59214e-10	2.60833e-10
				0.948	1.58032e-05	0.00294835	1.895	3.15897e-05	0.00468689	2.19822e-10	2.59488e-10	2.61246e-10
				0.949	1.58198e-05	0.00295146	1.896	3.16063e-05	0.00468936	2.20054e-10	2.59762e-10	2.61384e-10
				0.95	1.58365e-05	0.00295457	1.899	3.16563e-05	0.00469678	2.20286e-10	2.60035e-10	2.61798e-10
				0.951	1.58532e-05	0.00295768	1.9	3.1673e-05	0.00469926	2.20518e-10	2.60309e-10	2.61936e-10
				0.952	1.58698e-05	0.00296079	1.902	3.17063e-05	0.0047042	2.20749e-10	2.60583e-10	2.62211e-10
				0.953	1.58865e-05	0.0029639	1.904	3.17397e-05	0.00470915	2.20981e-10	2.60856e-10	2.62487e-10
				0.954	1.59032e-05	0.00296701	1.907	3.17897e-05	0.00471657	2.21213e-10	2.6113e-10	2.62901e-10
				0.955	1.59198e-05	0.00297012	1.908	3.18064e-05	0.00471904	2.21445e-10	2.61404e-10	2.63039e-10
				0.956	1.59365e-05	0.00297323	1.911	3.18564e-05	0.00472646	2.21677e-10	2.61678e-10	2.63452e-10
				0.957	1.59532e-05	0.00297634	1.912	3.1873e-05	0.00472894	2.21909e-10	2.61951e-10	2.6359e-10
				0.958	1.59699e-05	0.00297945	1.915	3.19231e-05	0.00473636	2.22141e-10	2.62225e-10	2.64004e-10
				0.959	1.59865e-05	0.00298256	1.916	3.19397e-05	0.00473883	2.22373e-10	2.62499e-10	2.64141e-10
				0.96	1.60032e-05	0.00298567	1.918	3.19731e-05	0.00474378	2.22605e-10	2.62773e-10	2.64417e-10
				0.961	1.60199e-05	0.00298878	1.92	3.20064e-05	0.00474872	2.22836e-10	2.63046e-10	2.64693e-10
				0.962	1.60365e-05	0.00299189	1.922	3.20397e-05	0.00475367	2.23068e-10	2.6332e-10	2.64969e-10
				0.963	1.60532e-05	0.002995	1.924	3.20731e-05	0.00475862	2.233e-10	2.63594e-10	2.65244e-10
				0.964	1.60699e-05	0.00299811	1.926	3.21064e-05	0.00476356	2.23532e-10	2.63867e-10	2.6552e-10
				0.965	1.60865e-05	0.00300122	1.927	3.21231e-05	0.00476604	2.23764e-10	2.64141e-10	2.65658e-10
				0.966	1.61032e-05	0.00300433	1.929	3.21564e-05	0.00477098	2.23996e-10	2.64415e-10	2.65934e-10
				0.967	1.61199e-05	0.00300744	1.932	3.22064e-05	0.0047784	2.24228e-10	2.64689e-10	2.66347e-10
				0.968	1.61366e-05	0.00301055	1.935	3.22565e-05	0.00478582	2.2446e-10	2.64962e-10	2.66761e-10
				0.969	1.61532e-05	0.00301366	1.936	3.22731e-05	0.0047883	2.24691e-10	2.65236e-10	2.66899e-10
				0.97	1.61699e-05	0.00301677	1.938	3.23065e-05	0.00479324	2.24923e-10	2.6551e-10	2.67174e-10
				0.971	1.61866e-05	0.00301988	1.94	3.23398e-05	0.00479819	2.25155e-10	2.65783e-10	2.6745e-10
				0.972	1.62032e-05	0.00302299	1.941	3.23565e-05	0.00480066	2.25387e-10	2.66057e-10	2.67588e-10
				0.973	1.62199e-05	0.0030261	1.943	3.23898e-05	0.00480561	2.25619e-10	2.66331e-10	2.67864e-10
				0.974	1.62366e-05	0.00302921	1.946	3.24398e-05	0.00481303	2.25851e-10	2.66605e-10	2.68277e-10
				0.975	1.62533e-05	0.00303232	1.949	3.24898e-05	0.00482045	2.26083e-10	2.66878e-10	2.68691e-10
				0.976	1.62699e-05	0.00303543	1.951	3.25232e-05	0.0048254	2.26315e-10	2.67152e-10	2.68967e-10
				0.977	1.62866e-05	0.00303854	1.953	3.25565e-05	0.00483034	2.26546e-10	2.67426e-10	2.69242e-10
				0.978	1.63033e-05	0.00304165	1.955	3.25899e-05	0.00483529	2.26778e-10	2.677e-10	2.69518e-10
				0.979	1.63199e-05	0.00304476	1.956	3.26065e-05	0.00483776	2.2701e-10	2.67973e-10	2.69656e-10
				0.98	1.63366e-05	0.00304787	1.959	3.26565e-05	0.00484518	2.27242e-10	2.68247e-10	2.7007e-10
				0.981	1.63533e-05	0.00305098	1.96	3.26732e-05	0.00484766	2.27474e-10	2.68521e-10	2.70207e-10
				0.982	1.63699e-05	0.00305409	1.962	3.27065e-05	0.0048526	2.27706e-10	2.68794e-10	2.70483e-10
				0.983	1.63866e-05	0.0030572	1.964	3.27399e-05	0.00485755	2.27938e-10	2.69068e-10	2.70759e-10
				0.984	1.64033e-05	0.00306031	1.967	3.27899e-05	0.00486497	2.2817e-10	2.69342e-10	2.71172e-10
				0.985	1.642e-05	0.00306342	1.969	3.28232e-05	0.00486992	2.28402e-10	2.69616e-10	2.71448e-10
				0.986	1.64366e-05	0.00306653	1.97	3.28399e-05	0.00487239	2.28633e-10	2.69889e-10	2.71586e-10
				0.987	1.64533e-05	0.00306964	1.973	3.28899e-05	0.00487981	2.28865e-10	2.70163e-10	2.72e-10
				0.988	1.647e-05	0.00307275	1.975	3.29233e-05	0.00488476	2.29097e-10	2.70437e-10	2.72275e-10
				0.989	1.64866e-05	0.00307586	1.976	3.29399e-05	0.00488723	2.29329e-10	2.7071e-10	2.72413e-10
				0.99	1.65033e-05	0.00307897	1.978	3.29733e-05	0.00489218	2.29561e-10	2.70984e-10	2.72689e-10
				0.991	1.652e-05	0.00308208	1.981	3.30233e-05	0.00489959	2.29793e-10	2.71258e-10	2.73102e-10
				0.992	1.65366e-05	0.00308519	1.983	3.30566e-05	0.00490454	2.30025e-10	2.71532e-10	2.73378e-10
				0.993	1.65533e-05	0.0030883	1.984	3.30733e-05	0.00490701	2.30257e-10	2.71805e-10	2.73516e-10
				0.994	1.657e-05	0.00309141	1.987	3.31233e-05	0.00491443	2.30488e-10	2.72079e-10	2.7393e-10
				0.995	1.65867e-05	0.00309452	1.989	3.31566e-05	0.00491938	2.3072e-10	2.72353e-10	2.74205e-10
				0.996	1.66033e-05	0.00309763	1.99	3.31733e-05	0.00492185	2.30952e-10	2.72627e-10	2.74343e-10
				0.997	1.662e-05	0.00310074	1.993	3.32233e-05	0.00492927	2.31184e-10	2.729e-10	2.74757e-10
				0.998	1.66367e-05	0.00310385	1.995	3.32567e-05	0.00493422	2.31416e-10	2.73174e-10	2.75032e-10
				0.999	1.66533e-05	0.00310696	1.997	3.329e-05	0.00493917	2.31648e-10	2.73448e-10	2.75308e-10
				1	1.667e-05	0.00311007	1.999	3.33233e-05	0.00494411	2.3188e-10	2.73721e-10	2.75584e-10
				1.001	1.66867e-05	0.00311318	2.001	3.33567e-05	0.00494906	2.32112e-10	2.73995e-10	2.7586e-10
				1.002	1.67033e-05	0.00311629	2.003	3.339e-05	0.00495401	2.32343e-10	2.74269e-10	2.76135e-10
				1.003	1.672e-05	0.0031194	2.004	3.34067e-05	0.00495648	2.32575e-10	2.74543e-10	2.76273e-10
				1.004	1.67367e-05	0.00312251	2.006	3.344e-05	0.00496143	2.32807e-10	2.74816e-10	2.76549e-10
				1.005	1.67534e-05	0.00312562	2.009	3.349e-05	0.00496885	2.33039e-10	2.7509e-10	2.76963e-10
				1.006	1.677e-05	0.00312874	2.011	3.35234e-05	0.00497379	2.33271e-10	2.75364e-10	2.77238e-10
				1.007	1.67867e-05	0.00313185	2.012	3.354e-05	0.00497627	2.33503e-10	2.75637e-10	2.77376e-10
				1.008	1.68034e-05	0.00313496	2.013	3.35567e-05	0.00497874	2.33735e-10	2.75911e-10	2.77514e-10
				1.009	1.682e-05	0.00313807	2.014	3.35734e-05	0.00498121	2.33967e-10	2.76185e-10	2.77652e-10
				1.01	1.68367e-05	0.00314118	2.016	3.36067e-05	0.00498616	2.34198e-10	2.76459e-10	2.77928e-10
				1.011	1.68534e-05	0.00314429	2.018	3.36401e-05	0.00499111	2.3443e-10	2.76732e-10	2.78203e-10
				1.012	1.687e-05	0.0031474	2.019	3.36567e-05	0.00499358	2.34662e-10	2.77006e-10	2.78341e-10
				1.013	1.68867e-05	0.00315051	2.02	3.36734e-05	0.00499605	2.34894e-10	2.7728e-10	2.78479e-10
				1.014	1.69034e-05	0.00315362	2.022	3.37067e-05	0.005001	2.35126e-10	2.77553e-10	2.78755e-10
				1.015	1.69201e-05	0.00315673	2.023	3.37234e-05	0.00500347	2.35358e-10	2.77827e-10	2.78893e-10
				1.016	1.69367e-05	0.00315984	2.025	3.37567e-05	0.00500842	2.3559e-10	2.78101e-10	2.79168e-10
				1.017	1.69534e-05	0.00316295	2.026	3.37734e-05	0.00501089	2.35822e-10	2.78375e-10	2.79306e-10
				1.018	1.69701e-05	0.00316606	2.027	3.37901e-05	0.00501337	2.36054e-10	2.78648e-10	2.79444e-10
				1.019	1.69867e-05	0.00316917	2.028	3.38068e-05	0.00501584	2.36285e-10	2.78922e-10	2.79582e-10
				1.02	1.70034e-05	0.00317228	2.03	3.38401e-05	0.00502079	2.36517e-10	2.79196e-10	2.79858e-10
				1.021	1.70201e-05	0.00317539	2.032	3.38734e-05	0.00502573	2.36749e-10	2.7947e-10	2.80133e-10
				1.022	1.70367e-05	0.0031785	2.033	3.38901e-05	0.00502821	2.36981e-10	2.79743e-10	2.80271e-10
				1.023	1.70534e-05	0.00318161	2.035	3.39235e-05	0.00503315	2.37213e-10	2.80017e-10	2.80547e-10
				1.024	1.70701e-05	0.00318472	2.039	3.39901e-05	0.00504305	2.37445e-10	2.80291e-10	2.81098e-10
				1.025	1.70868e-05	0.00318783	2.04	3.40068e-05	0.00504552	2.37677e-10	2.80564e-10	2.81236e-10
				1.026	1.71034e-05	0.00319094	2.042	3.40401e-05	0.00505047	2.37909e-10	2.80838e-10	2.81512e-10
				1.027	1.71201e-05	0.00319405	2.044	3.40735e-05	0.00505541	2.3814e-10	2.81112e-10	2.81788e-10
				1.028	1.71368e-05	0.00319716	2.045	3.40902e-05	0.00505789	2.38372e-10	2.81386e-10	2.81926e-10
				1.029	1.71534e-05	0.00320027	2.047	3.41235e-05	0.00506283	2.38604e-10	2.81659e-10	2.82201e-10
				1.03	1.71701e-05	0.00320338	2.048	3.41402e-05	0.00506531	2.38836e-10	2.81933e-10	2.82339e-10
				1.031	1.71868e-05	0.00320649	2.051	3.41902e-05	0.00507273	2.39068e-10	2.82207e-10	2.82753e-10
				1.032	1.72034e-05	0.0032096	2.053	3.42235e-05	0.00507767	2.393e-10	2.8248e-10	2.83028e-10
				1.033	1.72201e-05	0.00321271	2.054	3.42402e-05	0.00508015	2.39532e-10	2.82754e-10	2.83166e-10
				1.034	1.72368e-05	0.00321582	2.056	3.42735e-05	0.00508509	2.39764e-10	2.83028e-10	2.83442e-10
				1.035	1.72534e-05	0.00321893	2.058	3.43069e-05	0.00509004	2.39995e-10	2.83302e-10	2.83718e-10
				1.036	1.72701e-05	0.00322204	2.061	3.43569e-05	0.00509746	2.40227e-10	2.83575e-10	2.84131e-10
				1.037	1.72868e-05	0.00322515	2.064	3.44069e-05	0.00510488	2.40459e-10	2.83849e-10	2.84545e-10
				1.038	1.73035e-05	0.00322826	2.065	3.44236e-05	0.00510735	2.40691e-10	2.84123e-10	2.84683e-10
				1.039	1.73201e-05	0.00323137	2.066	3.44402e-05	0.00510982	2.40923e-10	2.84397e-10	2.84821e-10
				1.04	1.73368e-05	0.00323448	2.068	3.44736e-05	0.00511477	2.41155e-10	2.8467e-10	2.85096e-10
				1.041	1.73535e-05	0.00323759	2.07	3.45069e-05	0.00511972	2.41387e-10	2.84944e-10	2.85372e-10
				1.042	1.73701e-05	0.0032407	2.071	3.45236e-05	0.00512219	2.41619e-10	2.85218e-10	2.8551e-10
				1.043	1.73868e-05	0.00324381	2.074	3.45736e-05	0.00512961	2.41851e-10	2.85491e-10	2.85924e-10
				1.044	1.74035e-05	0.00324692	2.076	3.46069e-05	0.00513456	2.42082e-10	2.85765e-10	2.86199e-10
				1.045	1.74201e-05	0.00325003	2.077	3.46236e-05	0.00513703	2.42314e-10	2.86039e-10	2.86337e-10
				1.046	1.74368e-05	0.00325314	2.08	3.46736e-05	0.00514445	2.42546e-10	2.86313e-10	2.86751e-10
				1.047	1.74535e-05	0.00325625	2.081	3.46903e-05	0.00514692	2.42778e-10	2.86586e-10	2.86889e-10
				1.048	1.74702e-05	0.00325936	2.084	3.47403e-05	0.00515434	2.4301e-10	2.8686e-10	2.87302e-10
				1.049	1.74868e-05	0.00326247	2.086	3.47736e-05	0.00515929	2.43242e-10	2.87134e-10	2.87578e-10
				1.05	1.75035e-05	0.00326558	2.088	3.4807e-05	0.00516424	2.43474e-10	2.87407e-10	2.87854e-10
				1.051	1.75202e-05	0.00326869	2.09	3.48403e-05	0.00516918	2.43706e-10	2.87681e-10	2.88129e-10
				1.052	1.75368e-05	0.0032718	2.093	3.48903e-05	0.0051766	2.43937e-10	2.87955e-10	2.88543e-10
				1.053	1.75535e-05	0.00327491	2.095	3.49237e-05	0.00518155	2.44169e-10	2.88229e-10	2.88819e-10
				1.054	1.75702e-05	0.00327802	2.097	3.4957e-05	0.0051865	2.44401e-10	2.88502e-10	2.89094e-10
				1.055	1.75868e-05	0.00328113	2.099	3.49903e-05	0.00519144	2.44633e-10	2.88776e-10	2.8937e-10
				1.056	1.76035e-05	0.00328424	2.011	3.35234e-05	0.00497379	2.44865e-10	2.8905e-10	2.77238e-10
				1.057	1.76202e-05	0.00328735	2.013	3.35567e-05	0.00497874	2.45097e-10	2.89324e-10	2.77514e-10
				1.058	1.76369e-05	0.00329046	2.016	3.36067e-05	0.00498616	2.45329e-10	2.89597e-10	2.77928e-10
				1.059	1.76535e-05	0.00329357	2.019	3.36567e-05	0.00499358	2.45561e-10	2.89871e-10	2.78341e-10
				1.06	1.76702e-05	0.00329668	2.021	3.36901e-05	0.00499853	2.45792e-10	2.90145e-10	2.78617e-10
				1.061	1.76869e-05	0.00329979	2.025	3.37567e-05	0.00500842	2.46024e-10	2.90418e-10	2.79168e-10
				1.062	1.77035e-05	0.0033029	2.028	3.38068e-05	0.00501584	2.46256e-10	2.90692e-10	2.79582e-10
				1.063	1.77202e-05	0.00330601	2.031	3.38568e-05	0.00502326	2.46488e-10	2.90966e-10	2.79995e-10
				1.064	1.77369e-05	0.00330912	2.036	3.39401e-05	0.00503563	2.4672e-10	2.9124e-10	2.80685e-10
				1.065	1.77536e-05	0.00331223	2.033	3.38901e-05	0.00502821	2.46952e-10	2.91513e-10	2.80271e-10
				1.066	1.77702e-05	0.00331534	2.037	3.39568e-05	0.0050381	2.47184e-10	2.91787e-10	2.80823e-10
				1.067	1.77869e-05	0.00331845	2.044	3.40735e-05	0.00505541	2.47416e-10	2.92061e-10	2.81788e-10
				1.068	1.78036e-05	0.00332156	2.048	3.41402e-05	0.00506531	2.47648e-10	2.92334e-10	2.82339e-10
				1.069	1.78202e-05	0.00332467	2.053	3.42235e-05	0.00507767	2.47879e-10	2.92608e-10	2.83028e-10
				1.07	1.78369e-05	0.00332778	2.057	3.42902e-05	0.00508757	2.48111e-10	2.92882e-10	2.8358e-10
				1.071	1.78536e-05	0.00333089	2.059	3.43235e-05	0.00509251	2.48343e-10	2.93156e-10	2.83856e-10
				1.072	1.78702e-05	0.003334	2.064	3.44069e-05	0.00510488	2.48575e-10	2.93429e-10	2.84545e-10
				1.073	1.78869e-05	0.00333711	2.062	3.43735e-05	0.00509993	2.48807e-10	2.93703e-10	2.84269e-10
				1.074	1.79036e-05	0.00334022	2.063	3.43902e-05	0.00510241	2.49039e-10	2.93977e-10	2.84407e-10
				1.075	1.79203e-05	0.00334333	2.072	3.45402e-05	0.00512466	2.49271e-10	2.94251e-10	2.85648e-10
				1.076	1.79369e-05	0.00334644	2.069	3.44902e-05	0.00511724	2.49503e-10	2.94524e-10	2.85234e-10
				1.077	1.79536e-05	0.00334955	2.066	3.44402e-05	0.00510982	2.49734e-10	2.94798e-10	2.84821e-10
				1.078	1.79703e-05	0.00335266	2.073	3.45569e-05	0.00512714	2.49966e-10	2.95072e-10	2.85786e-10
				1.079	1.79869e-05	0.00335577	2.075	3.45903e-05	0.00513208	2.50198e-10	2.95345e-10	2.86061e-10
				1.08	1.80036e-05	0.00335888	2.067	3.44569e-05	0.0051123	2.5043e-10	2.95619e-10	2.84958e-10
				1.081	1.80203e-05	0.00336199	2.07	3.45069e-05	0.00511972	2.50662e-10	2.95893e-10	2.85372e-10
				1.082	1.80369e-05	0.0033651	2.071	3.45236e-05	0.00512219	2.50894e-10	2.96167e-10	2.8551e-10
				1.083	1.80536e-05	0.00336821	2.068	3.44736e-05	0.00511477	2.51126e-10	2.9644e-10	2.85096e-10
				1.084	1.80703e-05	0.00337132	2.076	3.46069e-05	0.00513456	2.51358e-10	2.96714e-10	2.86199e-10
				1.085	1.8087e-05	0.00337443	2.074	3.45736e-05	0.00512961	2.51589e-10	2.96988e-10	2.85924e-10
				1.086	1.81036e-05	0.00337754	2.065	3.44236e-05	0.00510735	2.51821e-10	2.97261e-10	2.84683e-10
				1.087	1.81203e-05	0.00338065	2.077	3.46236e-05	0.00513703	2.52053e-10	2.97535e-10	2.86337e-10
				1.088	1.8137e-05	0.00338376	2.069	3.44902e-05	0.00511724	2.52285e-10	2.97809e-10	2.85234e-10
				1.089	1.81536e-05	0.00338687	2.078	3.46403e-05	0.0051395	2.52517e-10	2.98083e-10	2.86475e-10
				1.09	1.81703e-05	0.00338998	2.079	3.46569e-05	0.00514198	2.52749e-10	2.98356e-10	2.86613e-10
				1.091	1.8187e-05	0.00339309	2.081	3.46903e-05	0.00514692	2.52981e-10	2.9863e-10	2.86889e-10
				1.092	1.82036e-05	0.0033962	2.08	3.46736e-05	0.00514445	2.53213e-10	2.98904e-10	2.86751e-10
				1.093	1.82203e-05	0.00339931	2.086	3.47736e-05	0.00515929	2.53445e-10	2.99177e-10	2.87578e-10
				1.094	1.8237e-05	0.00340242	2.083	3.47236e-05	0.00515187	2.53676e-10	2.99451e-10	2.87164e-10
				1.095	1.82537e-05	0.00340553	2.082	3.47069e-05	0.0051494	2.53908e-10	2.99725e-10	2.87026e-10
				1.096	1.82703e-05	0.00340864	2.087	3.47903e-05	0.00516176	2.5414e-10	2.99999e-10	2.87716e-10
				1.097	1.8287e-05	0.00341175	2.091	3.4857e-05	0.00517166	2.54372e-10	3.00272e-10	2.88267e-10
				1.098	1.83037e-05	0.00341486	2.089	3.48236e-05	0.00516671	2.54604e-10	3.00546e-10	2.87991e-10
				1.099	1.83203e-05	0.00341797	2.084	3.47403e-05	0.00515434	2.54836e-10	3.0082e-10	2.87302e-10
				1.1	1.8337e-05	0.00342108	2.094	3.4907e-05	0.00517908	2.55068e-10	3.01094e-10	2.88681e-10
				1.11	1.85037e-05	0.00345218	2.09	3.48403e-05	0.00516918	2.57386e-10	3.03831e-10	2.88129e-10
				1.12	1.86704e-05	0.00348328	2.11	3.51737e-05	0.00521865	2.59705e-10	3.06568e-10	2.90886e-10
				1.13	1.88371e-05	0.00351438	2.13	3.55071e-05	0.00526812	2.62024e-10	3.09305e-10	2.93644e-10
				1.14	1.90038e-05	0.00354549	2.1	3.5007e-05	0.00519392	2.64343e-10	3.12042e-10	2.89508e-10
				1.15	1.91705e-05	0.00357659	2.16	3.60072e-05	0.00534231	2.66662e-10	3.1478e-10	2.9778e-10
				1.16	1.93372e-05	0.00360769	2.12	3.53404e-05	0.00524338	2.6898e-10	3.17517e-10	2.92265e-10
				1.17	1.95039e-05	0.00363879	2.18	3.63406e-05	0.00539178	2.71299e-10	3.20254e-10	3.00537e-10
				1.18	1.96706e-05	0.00366989	2.19	3.65073e-05	0.00541651	2.73618e-10	3.22991e-10	3.01915e-10
				1.19	1.98373e-05	0.00370099	2.17	3.61739e-05	0.00536705	2.75937e-10	3.25728e-10	2.99158e-10
				1.2	2.0004e-05	0.00373209	2.2	3.6674e-05	0.00544125	2.78256e-10	3.28466e-10	3.03294e-10
				1.21	2.01707e-05	0.00376319	2.21	3.68407e-05	0.00546598	2.80574e-10	3.31203e-10	3.04673e-10
				1.22	2.03374e-05	0.00379429	2.23	3.71741e-05	0.00551545	2.82893e-10	3.3394e-10	3.0743e-10
				1.23	2.05041e-05	0.00382539	2.24	3.73408e-05	0.00554018	2.85212e-10	3.36677e-10	3.08808e-10
				1.24	2.06708e-05	0.00385649	2.25	3.75075e-05	0.00556491	2.87531e-10	3.39415e-10	3.10187e-10
				1.25	2.08375e-05	0.00388759	2.28	3.80076e-05	0.00563911	2.8985e-10	3.42152e-10	3.14323e-10
				1.26	2.10042e-05	0.00391869	2.27	3.78409e-05	0.00561438	2.92168e-10	3.44889e-10	3.12944e-10
				1.27	2.11709e-05	0.00394979	2.31	3.85077e-05	0.00571331	2.94487e-10	3.47626e-10	3.18459e-10
				1.28	2.13376e-05	0.0039809	2.29	3.81743e-05	0.00566384	2.96806e-10	3.50363e-10	3.15701e-10
				1.29	2.15043e-05	0.004012	2.3	3.8341e-05	0.00568858	2.99125e-10	3.53101e-10	3.1708e-10
				1.3	2.1671e-05	0.0040431	2.36	3.93412e-05	0.00583697	3.01444e-10	3.55838e-10	3.25352e-10
				1.31	2.18377e-05	0.0040742	2.37	3.95079e-05	0.00586171	3.03762e-10	3.58575e-10	3.2673e-10
				1.32	2.20044e-05	0.0041053	2.38	3.96746e-05	0.00588644	3.06081e-10	3.61312e-10	3.28109e-10
				1.34	2.23378e-05	0.0041675	2.41	4.01747e-05	0.00596064	3.10719e-10	3.66787e-10	3.32245e-10
				1.35	2.25045e-05	0.0041986	2.44	4.06748e-05	0.00603484	3.13038e-10	3.69524e-10	3.36381e-10
				1.36	2.26712e-05	0.0042297	2.4	4.0008e-05	0.00593591	3.15356e-10	3.72261e-10	3.30866e-10
				1.37	2.28379e-05	0.0042608	2.39	3.98413e-05	0.00591117	3.17675e-10	3.74998e-10	3.29488e-10
				1.38	2.30046e-05	0.0042919	2.47	4.11749e-05	0.00610904	3.19994e-10	3.77736e-10	3.40516e-10
				1.39	2.31713e-05	0.004323	2.45	4.08415e-05	0.00605957	3.22313e-10	3.80473e-10	3.37759e-10
				1.4	2.3338e-05	0.0043541	2.49	4.15083e-05	0.0061585	3.24632e-10	3.8321e-10	3.43274e-10
				1.41	2.35047e-05	0.00438521	2.51	4.18417e-05	0.00620797	3.2695e-10	3.85947e-10	3.46031e-10
				1.42	2.36714e-05	0.00441631	2.53	4.21751e-05	0.00625743	3.29269e-10	3.88684e-10	3.48788e-10
				1.43	2.38381e-05	0.00444741	2.59	4.31753e-05	0.00640583	3.31588e-10	3.91422e-10	3.5706e-10
				1.44	2.40048e-05	0.00447851	2.5	4.1675e-05	0.00618323	3.33907e-10	3.94159e-10	3.44652e-10
				1.45	2.41715e-05	0.00450961	2.55	4.25085e-05	0.0063069	3.36226e-10	3.96896e-10	3.51545e-10
				1.46	2.43382e-05	0.00454071	2.64	4.40088e-05	0.0065295	3.38544e-10	3.99633e-10	3.63953e-10
				1.47	2.45049e-05	0.00457181	2.68	4.46756e-05	0.00662843	3.40863e-10	4.0237e-10	3.69467e-10
				1.48	2.46716e-05	0.00460291	2.65	4.41755e-05	0.00655423	3.43182e-10	4.05108e-10	3.65331e-10
				1.49	2.48383e-05	0.00463401	2.71	4.51757e-05	0.00670263	3.45501e-10	4.07845e-10	3.73603e-10
				1.5	2.5005e-05	0.00466511	2.74	4.56758e-05	0.00677682	3.4782e-10	4.10582e-10	3.77739e-10
				1.51	2.51717e-05	0.00469621	2.77	4.61759e-05	0.00685102	3.50138e-10	4.13319e-10	3.81875e-10
				1.52	2.53384e-05	0.00472731	2.79	4.65093e-05	0.00690049	3.52457e-10	4.16057e-10	3.84632e-10
				1.53	2.55051e-05	0.00475841	2.83	4.71761e-05	0.00699942	3.54776e-10	4.18794e-10	3.90146e-10
				1.54	2.56718e-05	0.00478951	2.81	4.68427e-05	0.00694996	3.57095e-10	4.21531e-10	3.87389e-10
				1.55	2.58385e-05	0.00482062	2.86	4.76762e-05	0.00707362	3.59414e-10	4.24268e-10	3.94282e-10
				1.56	2.60052e-05	0.00485172	2.89	4.81763e-05	0.00714782	3.61732e-10	4.27005e-10	3.98418e-10
				1.57	2.61719e-05	0.00488282	2.94	4.90098e-05	0.00727148	3.64051e-10	4.29743e-10	4.05311e-10
				1.58	2.63386e-05	0.00491392	2.91	4.85097e-05	0.00719728	3.6637e-10	4.3248e-10	4.01175e-10
				1.59	2.65053e-05	0.00494502	2.97	4.95099e-05	0.00734568	3.68689e-10	4.35217e-10	4.09447e-10
				1.6	2.6672e-05	0.00497612	2.99	4.98433e-05	0.00739515	3.71008e-10	4.37954e-10	4.12204e-10
				1.61	2.68387e-05	0.00500722	2.95	4.91765e-05	0.00729622	3.73326e-10	4.40691e-10	4.0669e-10
				1.62	2.70054e-05	0.00503832	3.01	5.01767e-05	0.00744461	3.75645e-10	4.43429e-10	4.14961e-10
				1.63	2.71721e-05	0.00506942	3.05	5.08435e-05	0.00754355	3.77964e-10	4.46166e-10	4.20476e-10
				1.64	2.73388e-05	0.00510052	3.03	5.05101e-05	0.00749408	3.80283e-10	4.48903e-10	4.17719e-10
				1.65	2.75055e-05	0.00513162	3.04	5.06768e-05	0.00751881	3.82602e-10	4.5164e-10	4.19097e-10
				1.66	2.76722e-05	0.00516272	3.09	5.15103e-05	0.00764248	3.8492e-10	4.54378e-10	4.2599e-10
				1.67	2.78389e-05	0.00519382	3.07	5.11769e-05	0.00759301	3.87239e-10	4.57115e-10	4.23233e-10
				1.68	2.80056e-05	0.00522493	3.12	5.20104e-05	0.00771668	3.89558e-10	4.59852e-10	4.30126e-10
				1.69	2.81723e-05	0.00525603	3.11	5.18437e-05	0.00769194	3.91877e-10	4.62589e-10	4.28747e-10
				1.7	2.8339e-05	0.00528713	3.17	5.28439e-05	0.00784034	3.94195e-10	4.65326e-10	4.37019e-10
				1.71	2.85057e-05	0.00531823	3.15	5.25105e-05	0.00779088	3.96514e-10	4.68064e-10	4.34262e-10
				1.72	2.86724e-05	0.00534933	3.19	5.31773e-05	0.00788981	3.98833e-10	4.70801e-10	4.39776e-10
				1.73	2.88391e-05	0.00538043	3.16	5.26772e-05	0.00781561	4.01152e-10	4.73538e-10	4.3564e-10
				1.74	2.90058e-05	0.00541153	3.24	5.40108e-05	0.00801347	4.03471e-10	4.76275e-10	4.46669e-10
				1.75	2.91725e-05	0.00544263	3.27	5.45109e-05	0.00808767	4.05789e-10	4.79012e-10	4.50805e-10
				1.76	2.93392e-05	0.00547373	3.21	5.35107e-05	0.00793927	4.08108e-10	4.8175e-10	4.42533e-10
				1.77	2.95059e-05	0.00550483	3.31	5.51777e-05	0.0081866	4.10427e-10	4.84487e-10	4.5632e-10
				1.78	2.96726e-05	0.00553593	3.29	5.48443e-05	0.00813714	4.12746e-10	4.87224e-10	4.53562e-10
				1.79	2.98393e-05	0.00556703	3.28	5.46776e-05	0.0081124	4.15065e-10	4.89961e-10	4.52184e-10
				1.8	3.0006e-05	0.00559813	3.33	5.55111e-05	0.00823607	4.17383e-10	4.92699e-10	4.59077e-10
				1.81	3.01727e-05	0.00562924	3.37	5.61779e-05	0.008335	4.19702e-10	4.95436e-10	4.64591e-10
				1.82	3.03394e-05	0.00566034	3.35	5.58445e-05	0.00828553	4.22021e-10	4.98173e-10	4.61834e-10
				1.83	3.05061e-05	0.00569144	3.4	5.6678e-05	0.0084092	4.2434e-10	5.0091e-10	4.68727e-10
				1.84	3.06728e-05	0.00572254	3.39	5.65113e-05	0.00838447	4.26659e-10	5.03647e-10	4.67348e-10
				1.85	3.08395e-05	0.00575364	3.45	5.75115e-05	0.00853286	4.28977e-10	5.06385e-10	4.7562e-10
				1.86	3.10062e-05	0.00578474	3.43	5.71781e-05	0.0084834	4.31296e-10	5.09122e-10	4.72863e-10
				1.87	3.11729e-05	0.00581584	3.47	5.78449e-05	0.00858233	4.33615e-10	5.11859e-10	4.78377e-10
				1.88	3.13396e-05	0.00584694	3.51	5.85117e-05	0.00868126	4.35934e-10	5.14596e-10	4.83892e-10
				1.89	3.15063e-05	0.00587804	3.46	5.76782e-05	0.0085576	4.38253e-10	5.17333e-10	4.76999e-10
				1.9	3.1673e-05	0.00590914	3.48	5.80116e-05	0.00860706	4.40571e-10	5.20071e-10	4.79756e-10
				1.91	3.18397e-05	0.00594024	3.56	5.93452e-05	0.00880493	4.4289e-10	5.22808e-10	4.90785e-10
				1.92	3.20064e-05	0.00597134	3.59	5.98453e-05	0.00887912	4.45209e-10	5.25545e-10	4.94921e-10
				1.93	3.21731e-05	0.00600244	3.65	6.08455e-05	0.00902752	4.47528e-10	5.28282e-10	5.03192e-10
				1.94	3.23398e-05	0.00603354	3.62	6.03454e-05	0.00895332	4.49847e-10	5.3102e-10	4.99056e-10
				1.95	3.25065e-05	0.00606465	3.68	6.13456e-05	0.00910172	4.52165e-10	5.33757e-10	5.07328e-10
				1.96	3.26732e-05	0.00609575	3.7	6.1679e-05	0.00915119	4.54484e-10	5.36494e-10	5.10085e-10
				1.97	3.28399e-05	0.00612685	3.63	6.05121e-05	0.00897806	4.56803e-10	5.39231e-10	5.00435e-10
				1.98	3.30066e-05	0.00615795	3.73	6.21791e-05	0.00922539	4.59122e-10	5.41968e-10	5.14221e-10
				1.99	3.31733e-05	0.00618905	3.71	6.18457e-05	0.00917592	4.61441e-10	5.44706e-10	5.11464e-10
				2	3.334e-05	0.00622015	3.74	6.23458e-05	0.00925012	4.63759e-10	5.47443e-10	5.156e-10
				2.01	3.35067e-05	0.00625125	3.76	6.26792e-05	0.00929958	4.66078e-10	5.5018e-10	5.18357e-10
				2.02	3.36734e-05	0.00628235	3.75	6.25125e-05	0.00927485	4.68397e-10	5.52917e-10	5.16978e-10
				2.03	3.38401e-05	0.00631345	3.81	6.35127e-05	0.00942325	4.70716e-10	5.55654e-10	5.2525e-10
				2.04	3.40068e-05	0.00634455	3.79	6.31793e-05	0.00937378	4.73035e-10	5.58392e-10	5.22493e-10
				2.05	3.41735e-05	0.00637565	3.83	6.38461e-05	0.00947272	4.75353e-10	5.61129e-10	5.28007e-10
				2.06	3.43402e-05	0.00640675	3.88	6.46796e-05	0.00959638	4.77672e-10	5.63866e-10	5.349e-10
				2.07	3.45069e-05	0.00643785	3.91	6.51797e-05	0.00967058	4.79991e-10	5.66603e-10	5.39036e-10
				2.08	3.46736e-05	0.00646896	3.86	6.43462e-05	0.00954691	4.8231e-10	5.69341e-10	5.32143e-10
				2.09	3.48403e-05	0.00650006	3.93	6.55131e-05	0.00972004	4.84629e-10	5.72078e-10	5.41793e-10
				2.1	3.5007e-05	0.00653116	3.97	6.61799e-05	0.00981898	4.86947e-10	5.74815e-10	5.47308e-10
				2.11	3.51737e-05	0.00656226	3.95	6.58465e-05	0.00976951	4.89266e-10	5.77552e-10	5.44551e-10
				2.12	3.53404e-05	0.00659336	3.98	6.63466e-05	0.00984371	4.91585e-10	5.80289e-10	5.48686e-10
				2.13	3.55071e-05	0.00662446	4.01	6.68467e-05	0.00991791	4.93904e-10	5.83027e-10	5.52822e-10
				2.14	3.56738e-05	0.00665556	3.99	6.65133e-05	0.00986844	4.96223e-10	5.85764e-10	5.50065e-10
				2.15	3.58405e-05	0.00668666	4.04	6.73468e-05	0.00999211	4.98541e-10	5.88501e-10	5.56958e-10
				2.16	3.60072e-05	0.00671776	4.07	6.78469e-05	0.0100663	5.0086e-10	5.91238e-10	5.61094e-10
				2.17	3.61739e-05	0.00674886	4.09	6.81803e-05	0.0101158	5.03179e-10	5.93975e-10	5.63851e-10
				2.18	3.63406e-05	0.00677996	4.06	6.76802e-05	0.0100416	5.05498e-10	5.96713e-10	5.59715e-10
				2.19	3.65073e-05	0.00681106	4.13	6.88471e-05	0.0102147	5.07817e-10	5.9945e-10	5.69366e-10
				2.2	3.6674e-05	0.00684216	4.17	6.95139e-05	0.0103136	5.10135e-10	6.02187e-10	5.7488e-10
				0.0001	1.667e-09	3.11007e-07	0.00018	3.0006e-09	4.45193e-07	2.3188e-14	2.73721e-14	2.4815e-14
				0.00099	1.65033e-08	3.07897e-06	0.00167	2.78389e-08	4.1304e-06	2.29561e-13	2.70984e-13	2.30228e-13
				0.00098	1.63366e-08	3.04787e-06	0.00181	3.01727e-08	4.47666e-06	2.27242e-13	2.68247e-13	2.49528e-13
				0.00097	1.61699e-08	3.01677e-06	0.00189	3.15063e-08	4.67453e-06	2.24923e-13	2.6551e-13	2.60557e-13
				0.00096	1.60032e-08	2.98567e-06	0.00178	2.96726e-08	4.40246e-06	2.22605e-13	2.62773e-13	2.45392e-13
				0.00095	1.58365e-08	2.95457e-06	0.0017	2.8339e-08	4.2046e-06	2.20286e-13	2.60035e-13	2.34364e-13
				0.00094	1.56698e-08	2.92347e-06	0.00176	2.93392e-08	4.353e-06	2.17967e-13	2.57298e-13	2.42635e-13
				0.00093	1.55031e-08	2.89237e-06	0.00166	2.76722e-08	4.10567e-06	2.15648e-13	2.54561e-13	2.28849e-13
				0.00092	1.53364e-08	2.86127e-06	0.00179	2.98393e-08	4.4272e-06	2.13329e-13	2.51824e-13	2.46771e-13
				0.00091	1.51697e-08	2.83017e-06	0.00162	2.70054e-08	4.00674e-06	2.11011e-13	2.49086e-13	2.23335e-13
				0.0009	1.5003e-08	2.79907e-06	0.00157	2.61719e-08	3.88307e-06	2.08692e-13	2.46349e-13	2.16442e-13
				0.00089	1.48363e-08	2.76797e-06	0.00153	2.55051e-08	3.78414e-06	2.06373e-13	2.43612e-13	2.10927e-13
				0.00088	1.46696e-08	2.73687e-06	0.00173	2.88391e-08	4.2788e-06	2.04054e-13	2.40875e-13	2.38499e-13
				0.00087	1.45029e-08	2.70576e-06	0.00145	2.41715e-08	3.58628e-06	2.01735e-13	2.38138e-13	1.99898e-13
				0.00086	1.43362e-08	2.67466e-06	0.00135	2.25045e-08	3.33895e-06	1.99417e-13	2.354e-13	1.86112e-13
				0.00085	1.41695e-08	2.64356e-06	0.00131	2.18377e-08	3.24001e-06	1.97098e-13	2.32663e-13	1.80598e-13
				0.00084	1.40028e-08	2.61246e-06	0.00153	2.55051e-08	3.78414e-06	1.94779e-13	2.29926e-13	2.10927e-13
				0.00083	1.38361e-08	2.58136e-06	0.0016	2.6672e-08	3.95727e-06	1.9246e-13	2.27189e-13	2.20577e-13
				0.00082	1.36694e-08	2.55026e-06	0.00143	2.38381e-08	3.53681e-06	1.90141e-13	2.24452e-13	1.97141e-13
				0.00081	1.35027e-08	2.51916e-06	0.00126	2.10042e-08	3.11635e-06	1.87823e-13	2.21714e-13	1.73705e-13
				0.0008	1.3336e-08	2.48806e-06	0.00136	2.26712e-08	3.36368e-06	1.85504e-13	2.18977e-13	1.87491e-13
				0.00079	1.31693e-08	2.45696e-06	0.00144	2.40048e-08	3.56154e-06	1.83185e-13	2.1624e-13	1.9852e-13
				0.00078	1.30026e-08	2.42586e-06	0.00124	2.06708e-08	3.06688e-06	1.80866e-13	2.13503e-13	1.70948e-13
				0.00077	1.28359e-08	2.39476e-06	0.00181	3.01727e-08	4.47666e-06	1.78547e-13	2.10765e-13	2.49528e-13
				0.00076	1.26692e-08	2.36366e-06	0.00111	1.85037e-08	2.74536e-06	1.76229e-13	2.08028e-13	1.53026e-13
				0.00075	1.25025e-08	2.33256e-06	0.001	1.667e-08	2.47329e-06	1.7391e-13	2.05291e-13	1.37861e-13
				0.00074	1.23358e-08	2.30146e-06	0.00138	2.30046e-08	3.41315e-06	1.71591e-13	2.02554e-13	1.90248e-13
				0.00073	1.21691e-08	2.27035e-06	0.00101	1.68367e-08	2.49803e-06	1.69272e-13	1.99817e-13	1.3924e-13
				0.00072	1.20024e-08	2.23925e-06	0.00122	2.03374e-08	3.01742e-06	1.66953e-13	1.97079e-13	1.6819e-13
				0.00071	1.18357e-08	2.20815e-06	0.00091	1.51697e-08	2.2507e-06	1.64635e-13	1.94342e-13	1.25453e-13
				0.0007	1.1669e-08	2.17705e-06	0.00081	1.35027e-08	2.00337e-06	1.62316e-13	1.91605e-13	1.11667e-13
				0.00069	1.15023e-08	2.14595e-06	0.00087	1.45029e-08	2.15177e-06	1.59997e-13	1.88868e-13	1.19939e-13
				0.00068	1.13356e-08	2.11485e-06	0.00099	1.65033e-08	2.44856e-06	1.57678e-13	1.86131e-13	1.36482e-13
				0.00067	1.11689e-08	2.08375e-06	0.00077	1.28359e-08	1.90444e-06	1.55359e-13	1.83393e-13	1.06153e-13
				0.00066	1.10022e-08	2.05265e-06	0.00074	1.23358e-08	1.83024e-06	1.53041e-13	1.80656e-13	1.02017e-13
				0.00065	1.08355e-08	2.02155e-06	0.00095	1.58365e-08	2.34963e-06	1.50722e-13	1.77919e-13	1.30968e-13
				0.00064	1.06688e-08	1.99045e-06	0.00093	1.55031e-08	2.30016e-06	1.48403e-13	1.75182e-13	1.28211e-13
				0.00063	1.05021e-08	1.95935e-06	0.00089	1.48363e-08	2.20123e-06	1.46084e-13	1.72444e-13	1.22696e-13
				0.00062	1.03354e-08	1.92825e-06	0.0012	2.0004e-08	2.96795e-06	1.43765e-13	1.69707e-13	1.65433e-13
				0.00061	1.01687e-08	1.89715e-06	0.0016	2.6672e-08	3.95727e-06	1.41447e-13	1.6697e-13	2.20577e-13
				0.0006	1.0002e-08	1.86604e-06	0.00083	1.38361e-08	2.05283e-06	1.39128e-13	1.64233e-13	1.14425e-13
				0.00059	9.8353e-09	1.83494e-06	0.00086	1.43362e-08	2.12703e-06	1.36809e-13	1.61496e-13	1.1856e-13
				0.00058	9.6686e-09	1.80384e-06	0.0007	1.1669e-08	1.73131e-06	1.3449e-13	1.58758e-13	9.65026e-14
				0.00057	9.5019e-09	1.77274e-06	0.00097	1.61699e-08	2.39909e-06	1.32171e-13	1.56021e-13	1.33725e-13
				0.00056	9.3352e-09	1.74164e-06	0.0009	1.5003e-08	2.22596e-06	1.29853e-13	1.53284e-13	1.24075e-13
				0.00055	9.1685e-09	1.71054e-06	0.00079	1.31693e-08	1.9539e-06	1.27534e-13	1.50547e-13	1.0891e-13
				0.00054	9.0018e-09	1.67944e-06	0.00075	1.25025e-08	1.85497e-06	1.25215e-13	1.4781e-13	1.03396e-13
				0.00053	8.8351e-09	1.64834e-06	0.00073	1.21691e-08	1.8055e-06	1.22896e-13	1.45072e-13	1.00638e-13
				0.00052	8.6684e-09	1.61724e-06	0.00071	1.18357e-08	1.75604e-06	1.20577e-13	1.42335e-13	9.78812e-14
				0.00051	8.5017e-09	1.58614e-06	0.00067	1.11689e-08	1.65711e-06	1.18259e-13	1.39598e-13	9.23668e-14
				0.0005	8.335e-09	1.55504e-06	0.00061	1.01687e-08	1.50871e-06	1.1594e-13	1.36861e-13	8.40951e-14
				0.00049	8.1683e-09	1.52394e-06	0.00051	8.5017e-09	1.26138e-06	1.13621e-13	1.34123e-13	7.03091e-14
				0.00048	8.0016e-09	1.49284e-06	0.00059	9.8353e-09	1.45924e-06	1.11302e-13	1.31386e-13	8.13379e-14
				0.00047	7.8349e-09	1.46174e-06	0.00063	1.05021e-08	1.55818e-06	1.08983e-13	1.28649e-13	8.68524e-14
				0.00046	7.6682e-09	1.43063e-06	0.0005	8.335e-09	1.23665e-06	1.06665e-13	1.25912e-13	6.89305e-14
				0.00045	7.5015e-09	1.39953e-06	0.00076	1.26692e-08	1.8797e-06	1.04346e-13	1.23175e-13	1.04774e-13
				0.00044	7.3348e-09	1.36843e-06	0.00081	1.35027e-08	2.00337e-06	1.02027e-13	1.20437e-13	1.11667e-13
				0.00043	7.1681e-09	1.33733e-06	0.00062	1.03354e-08	1.53344e-06	9.97083e-14	1.177e-13	8.54738e-14
				0.00042	7.0014e-09	1.30623e-06	0.00078	1.30026e-08	1.92917e-06	9.73895e-14	1.14963e-13	1.07532e-13
				0.00041	6.8347e-09	1.27513e-06	0.00076	1.26692e-08	1.8797e-06	9.50707e-14	1.12226e-13	1.04774e-13
				0.0004	6.668e-09	1.24403e-06	0.00078	1.30026e-08	1.92917e-06	9.27519e-14	1.09489e-13	1.07532e-13
				0.00039	6.5013e-09	1.21293e-06	0.00058	9.6686e-09	1.43451e-06	9.04331e-14	1.06751e-13	7.99593e-14
				0.00038	6.3346e-09	1.18183e-06	0.00066	1.10022e-08	1.63237e-06	8.81143e-14	1.04014e-13	9.09882e-14
				0.00037	6.1679e-09	1.15073e-06	0.00064	1.06688e-08	1.58291e-06	8.57955e-14	1.01277e-13	8.8231e-14
				0.00036	6.0012e-09	1.11963e-06	0.00052	8.6684e-09	1.28611e-06	8.34767e-14	9.85397e-14	7.16877e-14
				0.00035	5.8345e-09	1.08853e-06	0.00055	9.1685e-09	1.36031e-06	8.11579e-14	9.58025e-14	7.58235e-14
				0.00034	5.6678e-09	1.05743e-06	0.00048	8.0016e-09	1.18718e-06	7.88391e-14	9.30653e-14	6.61732e-14
				0.00033	5.5011e-09	1.02632e-06	0.00047	7.8349e-09	1.16245e-06	7.65203e-14	9.03281e-14	6.47946e-14
				0.00032	5.3344e-09	9.95224e-07	0.00049	8.1683e-09	1.21191e-06	7.42015e-14	8.75908e-14	6.75518e-14
				0.00031	5.1677e-09	9.64123e-07	0.00044	7.3348e-09	1.08825e-06	7.18827e-14	8.48536e-14	6.06588e-14
				0.0003	5.001e-09	9.33022e-07	0.00053	8.8351e-09	1.31085e-06	6.95639e-14	8.21164e-14	7.30663e-14
				0.00029	4.8343e-09	9.01922e-07	0.00036	6.0012e-09	8.90386e-07	6.72451e-14	7.93792e-14	4.96299e-14
				0.00028	4.6676e-09	8.70821e-07	0.00041	6.8347e-09	1.01405e-06	6.49263e-14	7.6642e-14	5.6523e-14
				0.00027	4.5009e-09	8.3972e-07	0.0003	5.001e-09	7.41988e-07	6.26075e-14	7.39048e-14	4.13583e-14
				0.00026	4.3342e-09	8.08619e-07	0.00039	6.5013e-09	9.64585e-07	6.02887e-14	7.11676e-14	5.37658e-14
				0.00025	4.1675e-09	7.77519e-07	0.00032	5.3344e-09	7.91454e-07	5.79699e-14	6.84304e-14	4.41155e-14
				0.00024	4.0008e-09	7.46418e-07	0.00026	4.3342e-09	6.43056e-07	5.56511e-14	6.56931e-14	3.58438e-14
				0.00023	3.8341e-09	7.15317e-07	0.00045	7.5015e-09	1.11298e-06	5.33323e-14	6.29559e-14	6.20374e-14
				0.00022	3.6674e-09	6.84216e-07	0.00031	5.1677e-09	7.66721e-07	5.10135e-14	6.02187e-14	4.27369e-14
				0.00021	3.5007e-09	6.53116e-07	0.00035	5.8345e-09	8.65653e-07	4.86947e-14	5.74815e-14	4.82513e-14
				0.0002	3.334e-09	6.22015e-07	0.00023	3.8341e-09	5.68858e-07	4.63759e-14	5.47443e-14	3.1708e-14
				0.00019	3.1673e-09	5.90914e-07	0.00033	5.5011e-09	8.16187e-07	4.40571e-14	5.20071e-14	4.54941e-14
				0.00018	3.0006e-09	5.59813e-07	0.00022	3.6674e-09	5.44125e-07	4.17383e-14	4.92699e-14	3.03294e-14
				0.00017	2.8339e-09	5.28713e-07	0.00019	3.1673e-09	4.69926e-07	3.94195e-14	4.65326e-14	2.61936e-14
				0.00016	2.6672e-09	4.97612e-07	0.00021	3.5007e-09	5.19392e-07	3.71008e-14	4.37954e-14	2.89508e-14
				0.00015	2.5005e-09	4.66511e-07	0.00017	2.8339e-09	4.2046e-07	3.4782e-14	4.10582e-14	2.34364e-14
				0.00014	2.3338e-09	4.3541e-07	0.00027	4.5009e-09	6.67789e-07	3.24632e-14	3.8321e-14	3.72224e-14
				0.00013	2.1671e-09	4.0431e-07	0.00015	2.5005e-09	3.70994e-07	3.01444e-14	3.55838e-14	2.06791e-14
				0.00012	2.0004e-09	3.73209e-07	0.00018	3.0006e-09	4.45193e-07	2.78256e-14	3.28466e-14	2.4815e-14
				0.00011	1.8337e-09	3.42108e-07	0.0002	3.334e-09	4.94659e-07	2.55068e-14	3.01094e-14	2.75722e-14
				1e-05	1.667e-10	3.11007e-08	1.6e-05	2.6672e-10	3.95727e-08	2.3188e-15	2.73721e-15	2.20577e-15
				9.9e-05	1.65033e-09	3.07897e-07	0.000138	2.30046e-09	3.41315e-07	2.29561e-14	2.70984e-14	1.90248e-14
				9.8e-05	1.63366e-09	3.04787e-07	0.000175	2.91725e-09	4.32826e-07	2.27242e-14	2.68247e-14	2.41257e-14
				9.7e-05	1.61699e-09	3.01677e-07	0.000113	1.88371e-09	2.79482e-07	2.24923e-14	2.6551e-14	1.55783e-14
				9.6e-05	1.60032e-09	2.98567e-07	0.000166	2.76722e-09	4.10567e-07	2.22605e-14	2.62773e-14	2.28849e-14
				9.5e-05	1.58365e-09	2.95457e-07	0.000182	3.03394e-09	4.50139e-07	2.20286e-14	2.60035e-14	2.50907e-14
				9.4e-05	1.56698e-09	2.92347e-07	9e-05	1.5003e-09	2.22596e-07	2.17967e-14	2.57298e-14	1.24075e-14
				9.3e-05	1.55031e-09	2.89237e-07	0.000174	2.90058e-09	4.30353e-07	2.15648e-14	2.54561e-14	2.39878e-14
				9.2e-05	1.53364e-09	2.86127e-07	7.4e-05	1.23358e-09	1.83024e-07	2.13329e-14	2.51824e-14	1.02017e-14
				9.1e-05	1.51697e-09	2.83017e-07	8.3e-05	1.38361e-09	2.05283e-07	2.11011e-14	2.49086e-14	1.14425e-14
				9e-05	1.5003e-09	2.79907e-07	1.3e-05	2.1671e-10	3.21528e-08	2.08692e-14	2.46349e-14	1.79219e-15
				8.9e-05	1.48363e-09	2.76797e-07	0.000101	1.68367e-09	2.49803e-07	2.06373e-14	2.43612e-14	1.3924e-14
				8.8e-05	1.46696e-09	2.73687e-07	5.8e-05	9.6686e-10	1.43451e-07	2.04054e-14	2.40875e-14	7.99593e-15
				8.7e-05	1.45029e-09	2.70576e-07	0.000144	2.40048e-09	3.56154e-07	2.01735e-14	2.38138e-14	1.9852e-14
				8.6e-05	1.43362e-09	2.67466e-07	0.000155	2.58385e-09	3.83361e-07	1.99417e-14	2.354e-14	2.13684e-14
				8.5e-05	1.41695e-09	2.64356e-07	0.000118	1.96706e-09	2.91849e-07	1.97098e-14	2.32663e-14	1.62676e-14
				8.4e-05	1.40028e-09	2.61246e-07	0.000133	2.21711e-09	3.28948e-07	1.94779e-14	2.29926e-14	1.83355e-14
				8.3e-05	1.38361e-09	2.58136e-07	0.000137	2.28379e-09	3.38841e-07	1.9246e-14	2.27189e-14	1.88869e-14
				8.2e-05	1.36694e-09	2.55026e-07	0.000123	2.05041e-09	3.04215e-07	1.90141e-14	2.24452e-14	1.69569e-14
				8.1e-05	1.35027e-09	2.51916e-07	0.000151	2.51717e-09	3.73467e-07	1.87823e-14	2.21714e-14	2.0817e-14
				8e-05	1.3336e-09	2.48806e-07	0.000119	1.98373e-09	2.94322e-07	1.85504e-14	2.18977e-14	1.64054e-14
				7.9e-05	1.31693e-09	2.45696e-07	0.000143	2.38381e-09	3.53681e-07	1.83185e-14	2.1624e-14	1.97141e-14
				7.8e-05	1.30026e-09	2.42586e-07	0.000129	2.15043e-09	3.19055e-07	1.80866e-14	2.13503e-14	1.77841e-14
				7.7e-05	1.28359e-09	2.39476e-07	0.000117	1.95039e-09	2.89375e-07	1.78547e-14	2.10765e-14	1.61297e-14
				7.6e-05	1.26692e-09	2.36366e-07	0.000149	2.48383e-09	3.68521e-07	1.76229e-14	2.08028e-14	2.05413e-14
				7.5e-05	1.25025e-09	2.33256e-07	0.000109	1.81703e-09	2.69589e-07	1.7391e-14	2.05291e-14	1.50268e-14
				7.4e-05	1.23358e-09	2.30146e-07	0.000105	1.75035e-09	2.59696e-07	1.71591e-14	2.02554e-14	1.44754e-14
				7.3e-05	1.21691e-09	2.27035e-07	0.000138	2.30046e-09	3.41315e-07	1.69272e-14	1.99817e-14	1.90248e-14
				7.2e-05	1.20024e-09	2.23925e-07	0.000104	1.73368e-09	2.57223e-07	1.66953e-14	1.97079e-14	1.43375e-14
				7.1e-05	1.18357e-09	2.20815e-07	0.00012	2.0004e-09	2.96795e-07	1.64635e-14	1.94342e-14	1.65433e-14
				7e-05	1.1669e-09	2.17705e-07	7.3e-05	1.21691e-09	1.8055e-07	1.62316e-14	1.91605e-14	1.00638e-14
				6.9e-05	1.15023e-09	2.14595e-07	9.4e-05	1.56698e-09	2.3249e-07	1.59997e-14	1.88868e-14	1.29589e-14
				6.8e-05	1.13356e-09	2.11485e-07	8.33e-05	1.38861e-09	2.06025e-07	1.57678e-14	1.86131e-14	1.14838e-14
				6.7e-05	1.11689e-09	2.08375e-07	8e-05	1.3336e-09	1.97864e-07	1.55359e-14	1.83393e-14	1.10289e-14
				6.6e-05	1.10022e-09	2.05265e-07	6.94e-05	1.1569e-09	1.71647e-07	1.53041e-14	1.80656e-14	9.56755e-15
				6.5e-05	1.08355e-09	2.02155e-07	6.67e-05	1.11189e-09	1.64969e-07	1.50722e-14	1.77919e-14	9.19532e-15
				6.4e-05	1.06688e-09	1.99045e-07	5.56e-05	9.26852e-10	1.37515e-07	1.48403e-14	1.75182e-14	7.66507e-15
				6.3e-05	1.05021e-09	1.95935e-07	4.44e-05	7.40148e-10	1.09814e-07	1.46084e-14	1.72444e-14	6.12102e-15
				6.2e-05	1.03354e-09	1.92825e-07	5.03e-05	8.38501e-10	1.24407e-07	1.43765e-14	1.69707e-14	6.9344e-15
				6.1e-05	1.01687e-09	1.89715e-07	4.02e-05	6.70134e-10	9.94264e-08	1.41447e-14	1.6697e-14	5.54201e-15
				6e-05	1.0002e-09	1.86604e-07	3.34e-05	5.56778e-10	8.2608e-08	1.39128e-14	1.64233e-14	4.60455e-15
				5.9e-05	9.8353e-10	1.83494e-07	2.94e-05	4.90098e-10	7.27148e-08	1.36809e-14	1.61496e-14	4.05311e-15
				5.8e-05	9.6686e-10	1.80384e-07	2.52e-05	4.20084e-10	6.2327e-08	1.3449e-14	1.58758e-14	3.47409e-15
				5.7e-05	9.5019e-10	1.77274e-07	3.82e-05	6.36794e-10	9.44798e-08	1.32171e-14	1.56021e-14	5.26629e-15
				5.6e-05	9.3352e-10	1.74164e-07	2.22e-05	3.70074e-10	5.49071e-08	1.29853e-14	1.53284e-14	3.06051e-15
				5.5e-05	9.1685e-10	1.71054e-07	3.53e-05	5.88451e-10	8.73073e-08	1.27534e-14	1.50547e-14	4.86649e-15
				5.4e-05	9.0018e-10	1.67944e-07	1.94e-05	3.23398e-10	4.79819e-08	1.25215e-14	1.4781e-14	2.6745e-15
				5.3e-05	8.8351e-10	1.64834e-07	1.72e-05	2.86724e-10	4.25407e-08	1.22896e-14	1.45072e-14	2.37121e-15
				5.2e-05	8.6684e-10	1.61724e-07	3.66e-05	6.10122e-10	9.05226e-08	1.20577e-14	1.42335e-14	5.04571e-15
				5.1e-05	8.5017e-10	1.58614e-07	4.22e-05	7.03474e-10	1.04373e-07	1.18259e-14	1.39598e-14	5.81773e-15
				5e-05	8.335e-10	1.55504e-07	4.12e-05	6.86804e-10	1.019e-07	1.1594e-14	1.36861e-14	5.67987e-15
				4.9e-05	8.1683e-10	1.52394e-07	1.8e-05	3.0006e-10	4.45193e-08	1.13621e-14	1.34123e-14	2.4815e-15
				4.8e-05	8.0016e-10	1.49284e-07	1.4e-05	2.3338e-10	3.46261e-08	1.11302e-14	1.31386e-14	1.93005e-15
				4.7e-05	7.8349e-10	1.46174e-07	1.1e-05	1.8337e-10	2.72062e-08	1.08983e-14	1.28649e-14	1.51647e-15
				4.6e-05	7.6682e-10	1.43063e-07	1.64e-05	2.73388e-10	4.0562e-08	1.06665e-14	1.25912e-14	2.26092e-15
				4.5e-05	7.5015e-10	1.39953e-07	1.31e-05	2.18377e-10	3.24001e-08	1.04346e-14	1.23175e-14	1.80598e-15
				4.4e-05	7.3348e-10	1.36843e-07	1.01e-05	1.68367e-10	2.49803e-08	1.02027e-14	1.20437e-14	1.3924e-15
				4.3e-05	7.1681e-10	1.33733e-07	1.22e-05	2.03374e-10	3.01742e-08	9.97083e-15	1.177e-14	1.6819e-15
				4.2e-05	7.0014e-10	1.30623e-07	1.24e-05	2.06708e-10	3.06688e-08	9.73895e-15	1.14963e-14	1.70948e-15
				4.1e-05	6.8347e-10	1.27513e-07	9e-06	1.5003e-10	2.22596e-08	9.50707e-15	1.12226e-14	1.24075e-15
				4e-05	6.668e-10	1.24403e-07	8.8e-06	1.46696e-10	2.1765e-08	9.27519e-15	1.09489e-14	1.21318e-15
				3.9e-05	6.5013e-10	1.21293e-07	8.3e-06	1.38361e-10	2.05283e-08	9.04331e-15	1.06751e-14	1.14425e-15
				3.8e-05	6.3346e-10	1.18183e-07	7.4e-06	1.23358e-10	1.83024e-08	8.81143e-15	1.04014e-14	1.02017e-15
				3.7e-05	6.1679e-10	1.15073e-07	5.1e-06	8.5017e-11	1.26138e-08	8.57955e-15	1.01277e-14	7.03091e-16
				3.6e-05	6.0012e-10	1.11963e-07	6.4e-06	1.06688e-10	1.58291e-08	8.34767e-15	9.85397e-15	8.8231e-16
				3.5e-05	5.8345e-10	1.08853e-07	3.3e-06	5.5011e-11	8.16187e-09	8.11579e-15	9.58025e-15	4.54941e-16
				3.4e-05	5.6678e-10	1.05743e-07	2.9e-06	4.8343e-11	7.17255e-09	7.88391e-15	9.30653e-15	3.99797e-16
				3.3e-05	5.5011e-10	1.02632e-07	1.4e-06	2.3338e-11	3.46261e-09	7.65203e-15	9.03281e-15	1.93005e-16
				3.2e-05	5.3344e-10	9.95224e-08	9e-07	1.5003e-11	2.22596e-09	7.42015e-15	8.75908e-15	1.24075e-16
				3.1e-05	5.1677e-10	9.64123e-08	8e-07	1.3336e-11	1.97864e-09	7.18827e-15	8.48536e-15	1.10289e-16
				3e-05	5.001e-10	9.33022e-08	6e-07	1.0002e-11	1.48398e-09	6.95639e-15	8.21164e-15	8.27165e-17
				2.9e-05	4.8343e-10	9.01922e-08	7e-07	1.1669e-11	1.73131e-09	6.72451e-15	7.93792e-15	9.65026e-17
				2.8e-05	4.6676e-10	8.70821e-08	4e-07	6.668e-12	9.89318e-10	6.49263e-15	7.6642e-15	5.51444e-17
				2.7e-05	4.5009e-10	8.3972e-08	2e-07	3.334e-12	4.94659e-10	6.26075e-15	7.39048e-15	2.75722e-17
				2.6e-05	4.3342e-10	8.08619e-08	5e-07	8.335e-12	1.23665e-09	6.02887e-15	7.11676e-15	6.89304e-17
				2.5e-05	4.1675e-10	7.77519e-08	3e-07	5.001e-12	7.41988e-10	5.79699e-15	6.84304e-15	4.13583e-17
				2.4e-05	4.0008e-10	7.46418e-08	2e-07	3.334e-12	4.94659e-10	5.56511e-15	6.56931e-15	2.75722e-17
				2.3e-05	3.8341e-10	7.15317e-08	1e-07	1.667e-12	2.47329e-10	5.33323e-15	6.29559e-15	1.37861e-17
				2.2e-05	3.6674e-10	6.84216e-08	3.4e-05	5.6678e-10	8.4092e-08	5.10135e-15	6.02187e-15	4.68727e-15
				2.1e-05	3.5007e-10	6.53116e-08	3.7e-05	6.1679e-10	9.15119e-08	4.86947e-15	5.74815e-15	5.10085e-15
				2e-05	3.334e-10	6.22015e-08	2.9e-05	4.8343e-10	7.17255e-08	4.63759e-15	5.47443e-15	3.99797e-15
				1.9e-05	3.1673e-10	5.90914e-08	1.8e-05	3.0006e-10	4.45193e-08	4.40571e-15	5.20071e-15	2.4815e-15
				1.8e-05	3.0006e-10	5.59813e-08	3.2e-05	5.3344e-10	7.91454e-08	4.17383e-15	4.92699e-15	4.41155e-15
				1.7e-05	2.8339e-10	5.28713e-08	2.1e-05	3.5007e-10	5.19392e-08	3.94195e-15	4.65326e-15	2.89508e-15
				1.6e-05	2.6672e-10	4.97612e-08	1.9e-05	3.1673e-10	4.69926e-08	3.71008e-15	4.37954e-15	2.61936e-15
				1.5e-05	2.5005e-10	4.66511e-08	1.2e-05	2.0004e-10	2.96795e-08	3.4782e-15	4.10582e-15	1.65433e-15
				1.4e-05	2.3338e-10	4.3541e-08	1.1e-05	1.8337e-10	2.72062e-08	3.24632e-15	3.8321e-15	1.51647e-15
				1.3e-05	2.1671e-10	4.0431e-08	1.5e-05	2.5005e-10	3.70994e-08	3.01444e-15	3.55838e-15	2.06791e-15
				1.2e-05	2.0004e-10	3.73209e-08	8e-06	1.3336e-10	1.97864e-08	2.78256e-15	3.28466e-15	1.10289e-15
				1.1e-05	1.8337e-10	3.42108e-08	2.1e-05	3.5007e-10	5.19392e-08	2.55068e-15	3.01094e-15	2.89508e-15
				1e-05	1.667e-10	3.11007e-08	1.7e-05	2.8339e-10	4.2046e-08	2.3188e-15	2.73721e-15	2.34364e-15
				9e-06	1.5003e-10	2.79907e-08	1.6e-05	2.6672e-10	3.95727e-08	2.08692e-15	2.46349e-15	2.20577e-15
				8e-06	1.3336e-10	2.48806e-08	1.4e-05	2.3338e-10	3.46261e-08	1.85504e-15	2.18977e-15	1.93005e-15
				7e-06	1.1669e-10	2.17705e-08	1e-05	1.667e-10	2.47329e-08	1.62316e-15	1.91605e-15	1.37861e-15
				6e-06	1.0002e-10	1.86604e-08	7e-06	1.1669e-10	1.73131e-08	1.39128e-15	1.64233e-15	9.65026e-16
				5e-06	8.335e-11	1.55504e-08	5e-06	8.335e-11	1.23665e-08	1.1594e-15	1.36861e-15	6.89305e-16
				4e-06	6.668e-11	1.24403e-08	9e-06	1.5003e-10	2.22596e-08	9.27519e-16	1.09489e-15	1.24075e-15
				3e-06	5.001e-11	9.33022e-09	4e-06	6.668e-11	9.89318e-09	6.95639e-16	8.21164e-16	5.51444e-16
				2e-06	3.334e-11	6.22015e-09	2e-06	3.334e-11	4.94659e-09	4.63759e-16	5.47443e-16	2.75722e-16
				1e-06	1.667e-11	3.11007e-09	1e-06	1.667e-11	2.47329e-09	2.3188e-16	2.73721e-16	1.37861e-16
				2.21	3.68407e-05	0.00687326	4.11	6.85137e-05	0.0101652	5.12454e-10	6.04924e-10	5.66608e-10
				2.22	3.70074e-05	0.00690437	4.23	7.05141e-05	0.010462	5.14773e-10	6.07662e-10	5.83152e-10
				2.23	3.71741e-05	0.00693547	4.15	6.91805e-05	0.0102642	5.17092e-10	6.10399e-10	5.72123e-10
				2.24	3.73408e-05	0.00696657	4.25	7.08475e-05	0.0105115	5.19411e-10	6.13136e-10	5.85909e-10
				2.25	3.75075e-05	0.00699767	4.15	6.91805e-05	0.0102642	5.21729e-10	6.15873e-10	5.72123e-10
				2.26	3.76742e-05	0.00702877	4.26	7.10142e-05	0.0105362	5.24048e-10	6.1861e-10	5.87287e-10
				2.27	3.78409e-05	0.00705987	4.29	7.15143e-05	0.0106104	5.26367e-10	6.21348e-10	5.91423e-10
				2.28	3.80076e-05	0.00709097	4.31	7.18477e-05	0.0106599	5.28686e-10	6.24085e-10	5.9418e-10
				2.29	3.81743e-05	0.00712207	4.2	7.0014e-05	0.0103878	5.31005e-10	6.26822e-10	5.79016e-10
				2.3	3.8341e-05	0.00715317	4.33	7.21811e-05	0.0107094	5.33323e-10	6.29559e-10	5.96938e-10
				2.31	3.85077e-05	0.00718427	4.22	7.03474e-05	0.0104373	5.35642e-10	6.32296e-10	5.81773e-10
				2.32	3.86744e-05	0.00721537	4.37	7.28479e-05	0.0108083	5.37961e-10	6.35034e-10	6.02452e-10
				2.33	3.88411e-05	0.00724647	4.41	7.35147e-05	0.0109072	5.4028e-10	6.37771e-10	6.07967e-10
				2.34	3.90078e-05	0.00727757	4.45	7.41815e-05	0.0110062	5.42598e-10	6.40508e-10	6.13481e-10
				2.35	3.91745e-05	0.00730868	4.47	7.45149e-05	0.0110556	5.44917e-10	6.43245e-10	6.16238e-10
				2.36	3.93412e-05	0.00733978	4.49	7.48483e-05	0.0111051	5.47236e-10	6.45983e-10	6.18995e-10
				2.37	3.95079e-05	0.00737088	4.39	7.31813e-05	0.0108578	5.49555e-10	6.4872e-10	6.05209e-10
				2.38	3.96746e-05	0.00740198	4.59	7.65153e-05	0.0113524	5.51874e-10	6.51457e-10	6.32782e-10
				2.39	3.98413e-05	0.00743308	4.55	7.58485e-05	0.0112535	5.54192e-10	6.54194e-10	6.27267e-10
				2.4	4.0008e-05	0.00746418	4.6	7.6682e-05	0.0113772	5.56511e-10	6.56931e-10	6.3416e-10
				2.41	4.01747e-05	0.00749528	4.66	7.76822e-05	0.0115255	5.5883e-10	6.59669e-10	6.42432e-10
				2.42	4.03414e-05	0.00752638	4.69	7.81823e-05	0.0115997	5.61149e-10	6.62406e-10	6.46568e-10
				2.43	4.05081e-05	0.00755748	4.7	7.8349e-05	0.0116245	5.63468e-10	6.65143e-10	6.47946e-10
				2.44	4.06748e-05	0.00758858	4.72	7.86824e-05	0.0116739	5.65786e-10	6.6788e-10	6.50703e-10
				2.45	4.08415e-05	0.00761968	4.79	7.98493e-05	0.0118471	5.68105e-10	6.70617e-10	6.60354e-10
				2.46	4.10082e-05	0.00765078	4.74	7.90158e-05	0.0117234	5.70424e-10	6.73355e-10	6.53461e-10
				2.47	4.11749e-05	0.00768188	4.77	7.95159e-05	0.0117976	5.72743e-10	6.76092e-10	6.57596e-10
				2.48	4.13416e-05	0.00771299	4.81	8.01827e-05	0.0118965	5.75062e-10	6.78829e-10	6.63111e-10
				2.49	4.15083e-05	0.00774409	4.89	8.15163e-05	0.0120944	5.7738e-10	6.81566e-10	6.7414e-10
				2.5	4.1675e-05	0.00777519	4.87	8.11829e-05	0.0120449	5.79699e-10	6.84303e-10	6.71383e-10
				2.51	4.18417e-05	0.00780629	4.9	8.1683e-05	0.0121191	5.82018e-10	6.87041e-10	6.75518e-10
				2.52	4.20084e-05	0.00783739	4.92	8.20164e-05	0.0121686	5.84337e-10	6.89778e-10	6.78276e-10
				2.53	4.21751e-05	0.00786849	4.93	8.21831e-05	0.0121933	5.86656e-10	6.92515e-10	6.79654e-10
				2.54	4.23418e-05	0.00789959	4.95	8.25165e-05	0.0122428	5.88974e-10	6.95252e-10	6.82411e-10
				2.55	4.25085e-05	0.00793069	4.84	8.06828e-05	0.0119707	5.91293e-10	6.9799e-10	6.67247e-10
				2.56	4.26752e-05	0.00796179	4.96	8.26832e-05	0.0122675	5.93612e-10	7.00727e-10	6.8379e-10
				2.57	4.28419e-05	0.00799289	4.98	8.30166e-05	0.012317	5.95931e-10	7.03464e-10	6.86547e-10
				2.58	4.30086e-05	0.00802399	5.01	8.35167e-05	0.0123912	5.9825e-10	7.06201e-10	6.90683e-10
				2.59	4.31753e-05	0.00805509	5.05	8.41835e-05	0.0124901	6.00568e-10	7.08938e-10	6.96198e-10
				2.6	4.3342e-05	0.00808619	5.07	8.45169e-05	0.0125396	6.02887e-10	7.11676e-10	6.98955e-10
				2.61	4.35087e-05	0.00811729	5.03	8.38501e-05	0.0124407	6.05206e-10	7.14413e-10	6.9344e-10
				2.62	4.36754e-05	0.0081484	5.08	8.46836e-05	0.0125643	6.07525e-10	7.1715e-10	7.00333e-10
				2.63	4.38421e-05	0.0081795	5.11	8.51837e-05	0.0126385	6.09844e-10	7.19887e-10	7.04469e-10
				2.64	4.40088e-05	0.0082106	5.13	8.55171e-05	0.012688	6.12162e-10	7.22624e-10	7.07226e-10
				2.65	4.41755e-05	0.0082417	5.15	8.58505e-05	0.0127375	6.14481e-10	7.25362e-10	7.09984e-10
				2.66	4.43422e-05	0.0082728	5.16	8.60172e-05	0.0127622	6.168e-10	7.28099e-10	7.11362e-10
				2.67	4.45089e-05	0.0083039	5.19	8.65173e-05	0.0128364	6.19119e-10	7.30836e-10	7.15498e-10
				2.68	4.46756e-05	0.008335	5.21	8.68507e-05	0.0128859	6.21438e-10	7.33573e-10	7.18255e-10
				2.69	4.48423e-05	0.0083661	5.24	8.73508e-05	0.0129601	6.23756e-10	7.36311e-10	7.22391e-10
				2.7	4.5009e-05	0.0083972	5.25	8.75175e-05	0.0129848	6.26075e-10	7.39048e-10	7.2377e-10
				2.71	4.51757e-05	0.0084283	5.27	8.78509e-05	0.0130343	6.28394e-10	7.41785e-10	7.26527e-10
				2.72	4.53424e-05	0.0084594	5.09	8.48503e-05	0.0125891	6.30713e-10	7.44522e-10	7.01712e-10
				2.73	4.55091e-05	0.0084905	5.33	8.88511e-05	0.0131827	6.33032e-10	7.47259e-10	7.34799e-10
				2.74	4.56758e-05	0.0085216	5.37	8.95179e-05	0.0132816	6.3535e-10	7.49997e-10	7.40313e-10
				2.75	4.58425e-05	0.00855271	5.4	9.0018e-05	0.0133558	6.37669e-10	7.52734e-10	7.44449e-10
				2.76	4.60092e-05	0.00858381	5.42	9.03514e-05	0.0134053	6.39988e-10	7.55471e-10	7.47206e-10
				2.77	4.61759e-05	0.00861491	5.49	9.15183e-05	0.0135784	6.42307e-10	7.58208e-10	7.56856e-10
				2.78	4.63426e-05	0.00864601	5.55	9.25185e-05	0.0137268	6.44626e-10	7.60945e-10	7.65128e-10
				2.79	4.65093e-05	0.00867711	5.46	9.10182e-05	0.0135042	6.46944e-10	7.63683e-10	7.52721e-10
				2.8	4.6676e-05	0.00870821	5.53	9.21851e-05	0.0136773	6.49263e-10	7.6642e-10	7.62371e-10
				2.81	4.68427e-05	0.00873931	5.35	8.91845e-05	0.0132321	6.51582e-10	7.69157e-10	7.37556e-10
				2.82	4.70094e-05	0.00877041	5.29	8.81843e-05	0.0130837	6.53901e-10	7.71894e-10	7.29284e-10
				2.83	4.71761e-05	0.00880151	5.44	9.06848e-05	0.0134547	6.5622e-10	7.74632e-10	7.49963e-10
				2.84	4.73428e-05	0.00883261	5.31	8.85177e-05	0.0131332	6.58538e-10	7.77369e-10	7.32041e-10
				2.85	4.75095e-05	0.00886371	5.61	9.35187e-05	0.0138752	6.60857e-10	7.80106e-10	7.734e-10
				2.86	4.76762e-05	0.00889481	5.65	9.41855e-05	0.0139741	6.63176e-10	7.82843e-10	7.78914e-10
				2.87	4.78429e-05	0.00892591	5.67	9.45189e-05	0.0140236	6.65495e-10	7.8558e-10	7.81671e-10
				2.88	4.80096e-05	0.00895701	5.68	9.46856e-05	0.0140483	6.67814e-10	7.88318e-10	7.8305e-10
				2.89	4.81763e-05	0.00898812	5.69	9.48523e-05	0.014073	6.70132e-10	7.91055e-10	7.84429e-10
				2.9	4.8343e-05	0.00901922	5.73	9.55191e-05	0.014172	6.72451e-10	7.93792e-10	7.89943e-10
				2.91	4.85097e-05	0.00905032	5.62	9.36854e-05	0.0138999	6.7477e-10	7.96529e-10	7.74778e-10
				2.92	4.86764e-05	0.00908142	5.74	9.56858e-05	0.0141967	6.77089e-10	7.99266e-10	7.91322e-10
				2.93	4.88431e-05	0.00911252	5.76	9.60192e-05	0.0142462	6.79408e-10	8.02004e-10	7.94079e-10
				2.94	4.90098e-05	0.00914362	5.77	9.61859e-05	0.0142709	6.81726e-10	8.04741e-10	7.95457e-10
				2.95	4.91765e-05	0.00917472	5.78	9.63526e-05	0.0142956	6.84045e-10	8.07478e-10	7.96836e-10
				2.96	4.93432e-05	0.00920582	5.84	9.73528e-05	0.014444	6.86364e-10	8.10215e-10	8.05108e-10
				2.97	4.95099e-05	0.00923692	5.81	9.68527e-05	0.0143698	6.88683e-10	8.12953e-10	8.00972e-10
				2.98	4.96766e-05	0.00926802	5.71	9.51857e-05	0.0141225	6.91002e-10	8.1569e-10	7.87186e-10
				2.99	4.98433e-05	0.00929912	5.89	9.81863e-05	0.0145677	6.9332e-10	8.18427e-10	8.12001e-10
				3	5.001e-05	0.00933022	5.87	9.78529e-05	0.0145182	6.95639e-10	8.21164e-10	8.09243e-10
				3.01	5.01767e-05	0.00936132	5.96	9.93532e-05	0.0147408	6.97958e-10	8.23901e-10	8.21651e-10
				3.02	5.03434e-05	0.00939243	5.59	9.31853e-05	0.0138257	7.00277e-10	8.26639e-10	7.70642e-10
				3.03	5.05101e-05	0.00942353	5.97	9.95199e-05	0.0147656	7.02595e-10	8.29376e-10	8.2303e-10
				3.04	5.06768e-05	0.00945463	5.93	9.88531e-05	0.0146666	7.04914e-10	8.32113e-10	8.17515e-10
				3.05	5.08435e-05	0.00948573	5.91	9.85197e-05	0.0146172	7.07233e-10	8.3485e-10	8.14758e-10
				3.06	5.10102e-05	0.00951683	5.99	9.98533e-05	0.014815	7.09552e-10	8.37587e-10	8.25787e-10
				3.07	5.11769e-05	0.00954793	5.95	9.91865e-05	0.0147161	7.11871e-10	8.40325e-10	8.20272e-10
				3.08	5.13436e-05	0.00957903	6.03	0.00010052	0.014914	7.14189e-10	8.43062e-10	8.31301e-10
				3.09	5.15103e-05	0.00961013	6.05	0.000100853	0.0149634	7.16508e-10	8.45799e-10	8.34058e-10
				3.1	5.1677e-05	0.00964123	6.08	0.000101354	0.0150376	7.18827e-10	8.48536e-10	8.38194e-10
				3.11	5.18437e-05	0.00967233	6.1	0.000101687	0.0150871	7.21146e-10	8.51274e-10	8.40951e-10
				3.12	5.20104e-05	0.00970343	6.01	0.000100187	0.0148645	7.23465e-10	8.54011e-10	8.28544e-10
				3.13	5.21771e-05	0.00973453	6.11	0.000101854	0.0151118	7.25783e-10	8.56748e-10	8.4233e-10
				3.14	5.23438e-05	0.00976563	6.13	0.000102187	0.0151613	7.28102e-10	8.59485e-10	8.45087e-10
				3.15	5.25105e-05	0.00979674	6.14	0.000102354	0.015186	7.30421e-10	8.62222e-10	8.46466e-10
				3.16	5.26772e-05	0.00982784	6.07	0.000101187	0.0150129	7.3274e-10	8.6496e-10	8.36816e-10
				3.17	5.28439e-05	0.00985894	6.18	0.000103021	0.015285	7.35059e-10	8.67697e-10	8.5198e-10
				3.18	5.30106e-05	0.00989004	6.21	0.000103521	0.0153592	7.37377e-10	8.70434e-10	8.56116e-10
				3.19	5.31773e-05	0.00992114	6.23	0.000103854	0.0154086	7.39696e-10	8.73171e-10	8.58873e-10
				3.2	5.3344e-05	0.00995224	6.28	0.000104688	0.0155323	7.42015e-10	8.75908e-10	8.65766e-10
				3.21	5.35107e-05	0.00998334	6.16	0.000102687	0.0152355	7.44334e-10	8.78646e-10	8.49223e-10
				3.22	5.36774e-05	0.0100144	6.25	0.000104188	0.0154581	7.46653e-10	8.81383e-10	8.61631e-10
				3.23	5.38441e-05	0.0100455	6.3	0.000105021	0.0155818	7.48971e-10	8.8412e-10	8.68524e-10
				3.24	5.40108e-05	0.0100766	6.32	0.000105354	0.0156312	7.5129e-10	8.86857e-10	8.71281e-10
				3.25	5.41775e-05	0.0101077	6.33	0.000105521	0.0156559	7.53609e-10	8.89595e-10	8.72659e-10
				3.26	5.43442e-05	0.0101388	6.39	0.000106521	0.0158043	7.55928e-10	8.92332e-10	8.80931e-10
				3.27	5.45109e-05	0.0101699	6.37	0.000106188	0.0157549	7.58247e-10	8.95069e-10	8.78174e-10
				3.28	5.46776e-05	0.010201	6.42	0.000107021	0.0158785	7.60565e-10	8.97806e-10	8.85067e-10
				3.29	5.48443e-05	0.0102321	6.44	0.000107355	0.015928	7.62884e-10	9.00543e-10	8.87824e-10
				3.3	5.5011e-05	0.0102632	6.41	0.000106855	0.0158538	7.65203e-10	9.03281e-10	8.83688e-10
				3.31	5.51777e-05	0.0102943	6.35	0.000105855	0.0157054	7.67522e-10	9.06018e-10	8.75417e-10
				3.32	5.53444e-05	0.0103254	6.51	0.000108522	0.0161011	7.69841e-10	9.08755e-10	8.97474e-10
				3.33	5.55111e-05	0.0103565	6.46	0.000107688	0.0159775	7.72159e-10	9.11492e-10	8.90581e-10
				3.34	5.56778e-05	0.0103876	6.49	0.000108188	0.0160517	7.74478e-10	9.14229e-10	8.94717e-10
				3.35	5.58445e-05	0.0104188	6.54	0.000109022	0.0161753	7.76797e-10	9.16967e-10	9.0161e-10
				3.36	5.60112e-05	0.0104499	6.56	0.000109355	0.0162248	7.79116e-10	9.19704e-10	9.04368e-10
				3.37	5.61779e-05	0.010481	6.61	0.000110189	0.0163485	7.81435e-10	9.22441e-10	9.11261e-10
				3.38	5.63446e-05	0.0105121	6.64	0.000110689	0.0164227	7.83753e-10	9.25178e-10	9.15396e-10
				3.39	5.65113e-05	0.0105432	6.65	0.000110856	0.0164474	7.86072e-10	9.27916e-10	9.16775e-10
				3.4	5.6678e-05	0.0105743	6.58	0.000109689	0.0162743	7.88391e-10	9.30653e-10	9.07125e-10
				3.41	5.68447e-05	0.0106054	6.7	0.000111689	0.0165711	7.9071e-10	9.3339e-10	9.23668e-10
				3.42	5.70114e-05	0.0106365	6.68	0.000111356	0.0165216	7.93029e-10	9.36127e-10	9.20911e-10
				3.43	5.71781e-05	0.0106676	6.75	0.000112523	0.0166947	7.95347e-10	9.38864e-10	9.30561e-10
				3.44	5.73448e-05	0.0106987	6.73	0.000112189	0.0166453	7.97666e-10	9.41602e-10	9.27804e-10
				3.45	5.75115e-05	0.0107298	6.77	0.000112856	0.0167442	7.99985e-10	9.44339e-10	9.33318e-10
				3.46	5.76782e-05	0.0107609	6.81	0.000113523	0.0168431	8.02304e-10	9.47076e-10	9.38833e-10
				3.47	5.78449e-05	0.010792	6.86	0.000114356	0.0169668	8.04623e-10	9.49813e-10	9.45726e-10
				3.48	5.80116e-05	0.0108231	6.83	0.000113856	0.0168926	8.06941e-10	9.5255e-10	9.4159e-10
				3.49	5.81783e-05	0.0108542	6.84	0.000114023	0.0169173	8.0926e-10	9.55288e-10	9.42969e-10
				3.5	5.8345e-05	0.0108853	6.59	0.000109855	0.016299	8.11579e-10	9.58025e-10	9.08503e-10
				3.51	5.85117e-05	0.0109164	6.91	0.00011519	0.0170905	8.13898e-10	9.60762e-10	9.52619e-10
				3.52	5.86784e-05	0.0109475	6.97	0.00011619	0.0172389	8.16217e-10	9.63499e-10	9.6089e-10
				3.53	5.88451e-05	0.0109786	6.94	0.00011569	0.0171647	8.18535e-10	9.66237e-10	9.56755e-10
				3.54	5.90118e-05	0.0110097	6.89	0.000114856	0.017041	8.20854e-10	9.68974e-10	9.49862e-10
				3.55	5.91785e-05	0.0110408	6.99	0.000116523	0.0172883	8.23173e-10	9.71711e-10	9.63648e-10
				3.56	5.93452e-05	0.0110719	6.93	0.000115523	0.0171399	8.25492e-10	9.74448e-10	9.55376e-10
				3.57	5.95119e-05	0.011103	6.82	0.000113689	0.0168679	8.27811e-10	9.77185e-10	9.40211e-10
				3.58	5.96786e-05	0.0111341	6.71	0.000111856	0.0165958	8.30129e-10	9.79923e-10	9.25047e-10
				3.59	5.98453e-05	0.0111652	6.86	0.000114356	0.0169668	8.32448e-10	9.8266e-10	9.45726e-10
				3.6	6.0012e-05	0.0111963	6.98	0.000116357	0.0172636	8.34767e-10	9.85397e-10	9.62269e-10
				3.61	6.01787e-05	0.0112274	7.01	0.000116857	0.0173378	8.37086e-10	9.88134e-10	9.66405e-10
				3.62	6.03454e-05	0.0112585	7.08	0.000118024	0.0175109	8.39405e-10	9.90871e-10	9.76055e-10
				3.63	6.05121e-05	0.0112896	7.03	0.00011719	0.0173873	8.41723e-10	9.93609e-10	9.69162e-10
				3.64	6.06788e-05	0.0113207	7.11	0.000118524	0.0175851	8.44042e-10	9.96346e-10	9.80191e-10
				3.65	6.08455e-05	0.0113518	7.16	0.000119357	0.0177088	8.46361e-10	9.99083e-10	9.87084e-10
				3.66	6.10122e-05	0.0113829	7.13	0.000118857	0.0176346	8.4868e-10	1.00182e-09	9.82948e-10
				3.67	6.11789e-05	0.011414	7.15	0.000119191	0.0176841	8.50998e-10	1.00456e-09	9.85705e-10
				3.68	6.13456e-05	0.0114451	7.19	0.000119857	0.017783	8.53317e-10	1.00729e-09	9.9122e-10
				3.69	6.15123e-05	0.0114762	7.22	0.000120357	0.0178572	8.55636e-10	1.01003e-09	9.95356e-10
				3.7	6.1679e-05	0.0115073	7.26	0.000121024	0.0179561	8.57955e-10	1.01277e-09	1.00087e-09
				3.71	6.18457e-05	0.0115384	7.28	0.000121358	0.0180056	8.60274e-10	1.01551e-09	1.00363e-09
				3.72	6.20124e-05	0.0115695	7.31	0.000121858	0.0180798	8.62592e-10	1.01824e-09	1.00776e-09
				3.73	6.21791e-05	0.0116006	7.32	0.000122024	0.0181045	8.64911e-10	1.02098e-09	1.00914e-09
				3.74	6.23458e-05	0.0116317	7.24	0.000120691	0.0179066	8.6723e-10	1.02372e-09	9.98113e-10
				3.75	6.25125e-05	0.0116628	7.36	0.000122691	0.0182034	8.69549e-10	1.02646e-09	1.01466e-09
				3.76	6.26792e-05	0.0116939	7.39	0.000123191	0.0182776	8.71868e-10	1.02919e-09	1.01879e-09
				3.77	6.28459e-05	0.011725	7.41	0.000123525	0.0183271	8.74186e-10	1.03193e-09	1.02155e-09
				3.78	6.30126e-05	0.0117561	7.44	0.000124025	0.0184013	8.76505e-10	1.03467e-09	1.02569e-09
				3.79	6.31793e-05	0.0117872	7.47	0.000124525	0.0184755	8.78824e-10	1.0374e-09	1.02982e-09
				3.8	6.3346e-05	0.0118183	7.5	0.000125025	0.0185497	8.81143e-10	1.04014e-09	1.03396e-09
				3.81	6.35127e-05	0.0118494	7.49	0.000124858	0.018525	8.83462e-10	1.04288e-09	1.03258e-09
				3.82	6.36794e-05	0.0118805	7.53	0.000125525	0.0186239	8.8578e-10	1.04562e-09	1.03809e-09
				3.83	6.38461e-05	0.0119116	7.54	0.000125692	0.0186486	8.88099e-10	1.04835e-09	1.03947e-09
				3.84	6.40128e-05	0.0119427	7.42	0.000123691	0.0183518	8.90418e-10	1.05109e-09	1.02293e-09
				3.85	6.41795e-05	0.0119738	7.58	0.000126359	0.0187476	8.92737e-10	1.05383e-09	1.04499e-09
				3.86	6.43462e-05	0.0120049	7.61	0.000126859	0.0188218	8.95056e-10	1.05656e-09	1.04912e-09
				3.87	6.45129e-05	0.012036	7.43	0.000123858	0.0183766	8.97374e-10	1.0593e-09	1.02431e-09
				3.88	6.46796e-05	0.0120671	7.59	0.000126525	0.0187723	8.99693e-10	1.06204e-09	1.04636e-09
				3.89	6.48463e-05	0.0120982	7.38	0.000123025	0.0182529	9.02012e-10	1.06478e-09	1.01741e-09
				3.9	6.5013e-05	0.0121293	7.65	0.000127526	0.0189207	9.04331e-10	1.06751e-09	1.05464e-09
				3.91	6.51797e-05	0.0121604	7.67	0.000127859	0.0189702	9.0665e-10	1.07025e-09	1.05739e-09
				3.92	6.53464e-05	0.0121915	7.76	0.000129359	0.0191928	9.08968e-10	1.07299e-09	1.0698e-09
				3.93	6.55131e-05	0.0122226	7.71	0.000128526	0.0190691	9.11287e-10	1.07573e-09	1.06291e-09
				3.94	6.56798e-05	0.0122537	7.79	0.000129859	0.019267	9.13606e-10	1.07846e-09	1.07394e-09
				3.95	6.58465e-05	0.0122848	7.55	0.000125858	0.0186734	9.15925e-10	1.0812e-09	1.04085e-09
				3.96	6.60132e-05	0.0123159	7.82	0.000130359	0.0193412	9.18244e-10	1.08394e-09	1.07807e-09
				3.97	6.61799e-05	0.012347	7.88	0.00013136	0.0194896	9.20562e-10	1.08667e-09	1.08634e-09
				3.98	6.63466e-05	0.0123781	7.85	0.000130859	0.0194154	9.22881e-10	1.08941e-09	1.08221e-09
				3.99	6.65133e-05	0.0124092	7.89	0.000131526	0.0195143	9.252e-10	1.09215e-09	1.08772e-09
				4	6.668e-05	0.0124403	7.9	0.000131693	0.019539	9.27519e-10	1.09489e-09	1.0891e-09
				4.01	6.68467e-05	0.0124714	7.92	0.000132026	0.0195885	9.29838e-10	1.09762e-09	1.09186e-09
				4.02	6.70134e-05	0.0125025	7.96	0.000132693	0.0196874	9.32156e-10	1.10036e-09	1.09737e-09
				4.03	6.71801e-05	0.0125336	7.69	0.000128192	0.0190196	9.34475e-10	1.1031e-09	1.06015e-09
				4.04	6.73468e-05	0.0125647	7.84	0.000130693	0.0193906	9.36794e-10	1.10583e-09	1.08083e-09
				4.05	6.75135e-05	0.0125958	7.99	0.000133193	0.0197616	9.39113e-10	1.10857e-09	1.10151e-09
				4.06	6.76802e-05	0.0126269	7.94	0.00013236	0.019638	9.41432e-10	1.11131e-09	1.09462e-09
				4.07	6.78469e-05	0.012658	8	0.00013336	0.0197864	9.4375e-10	1.11405e-09	1.10289e-09
				4.08	6.80136e-05	0.0126891	8.03	0.00013386	0.0198605	9.46069e-10	1.11678e-09	1.10702e-09
				4.09	6.81803e-05	0.0127202	8.05	0.000134194	0.01991	9.48388e-10	1.11952e-09	1.10978e-09
				4.1	6.8347e-05	0.0127513	8.06	0.00013436	0.0199347	9.50707e-10	1.12226e-09	1.11116e-09
				4.11	6.85137e-05	0.0127824	8.09	0.00013486	0.0200089	9.53026e-10	1.12499e-09	1.11529e-09
				4.12	6.86804e-05	0.0128135	8.11	0.000135194	0.0200584	9.55344e-10	1.12773e-09	1.11805e-09
				4.13	6.88471e-05	0.0128446	8.15	0.000135861	0.0201573	9.57663e-10	1.13047e-09	1.12357e-09
				4.14	6.90138e-05	0.0128757	8.13	0.000135527	0.0201079	9.59982e-10	1.13321e-09	1.12081e-09
				4.15	6.91805e-05	0.0129068	8.19	0.000136527	0.0202563	9.62301e-10	1.13594e-09	1.12908e-09
				4.16	6.93472e-05	0.0129379	8.14	0.000135694	0.0201326	9.6462e-10	1.13868e-09	1.12219e-09
				4.17	6.95139e-05	0.012969	8.23	0.000137194	0.0203552	9.66938e-10	1.14142e-09	1.1346e-09
				4.18	6.96806e-05	0.0130001	8.28	0.000138028	0.0204789	9.69257e-10	1.14416e-09	1.14149e-09
				4.19	6.98473e-05	0.0130312	8.3	0.000138361	0.0205283	9.71576e-10	1.14689e-09	1.14425e-09
				4.2	7.0014e-05	0.0130623	8.26	0.000137694	0.0204294	9.73895e-10	1.14963e-09	1.13873e-09
